# Supplementary material for: Bacterial Communities in Semen from Men of Infertile Couples: Metagenomic Sequencing Reveals Relationships of Seminal Microbiota to Semen Quality
Source: PLoS One. 2014 Oct 23;9(10):e110152. doi: 10.1371/journal.pone.0110152 (PMC4207690; doi:10.1371/journal.pone.0110152)
Supplement: Table S1 — Participant metadata. (XLS) [file pone.0110152.s001.xls]

## Sheet: Table S1
		Clinical Criteria							CASA
Sample ID	Age	Semen Volume (ml)	Sperm Concentration	Motility (%)	Kruger's strict morphology (%)	Antisperm antibody (IgA) (%)	Atypical (%)	Leucocytes	VAP	VSL	VCL	ALH	BCF	STR	LIN	Elongation	Area
S01	58	0.15	146000000	39.7	8.5	2	0	0	28.1	25.6	39.1	2.2	27.5	91	66	80	2.6
S02	35	4	114000000	78	8.5	1	0	0	50.9	43.9	67.3	2.8	23.3	84	65	71	3.3
S03	36	2	45000000	46.6	8	0	0	0	46.4	35.7	69.6	3.6	19	78	53	73	2.6
S04	35	2.3	13000000	61.5	3	20	0	0	40.5	32.7	64.7	3	21	81	53	75	3.4
S05	33	4	47000000	53.1	4	10	0	0	54.3	45.8	82.2	3.6	23.8	84	57	71	2.9
S06	36	5.5	78000000	84.6	4	16	0	0	51.3	43	73.3	3.1	21.6	84	60	74	3.2
S07	31	2.6	26000000	61.5	7.5	6	0	1	56.4	45.5	90.9	4.2	19.5	81	52	69	3.1
S08	32	6.8	3700000	29.7	0	4	0	1	46.9	42.6	62.9	2.1	24.1	90	66	67	2.3
S09	32	2.5	109000000	60.5	1	19	0	0	54.8	45.3	87.4	3.7	28.3	83	55	76	3.2
S10	38	2.8	8000000	12.5	0	33.3	0	1	33.9	32.7	44	1.5	29.8	96	73	71	4
S11	38	3	39000000	61.5	7	10	0	1	44.5	34.2	70.2	3.4	19.7	78	50	76	3.9
S12	32	5.8	35000000	51.4	2	6	2.85	1	57.2	45.1	94.9	4.1	22.2	80	50	77	4.2
S13	33	3.5	68000000	79.4	11.5	24	0	0	60.7	45.9	101.1	4	23.8	75	46	76	4
S14	38	5.8	1020000	58.8	6	0	1.96	0	45.9	36.9	80.2	3.5	25.6	79	46	73	2.7
S15	38	3	135000000	76.2	8.5	1	0	0	51.2	44.8	68.1	2.8	23.7	87	67	74	3.1
S16	35	2.5	17000000	52.9	6	9	0	1	52.6	45.4	86.9	3.2	33.4	84	52	73	3.2
S17	40	3.5	66000000	63.6	3	0	0	1	47.6	42.9	74.3	2.6	36.2	89	58	74	3.2
S18	41	2.5	1500000	40	1	24	0	0	31.7	28	43.3	1.4	13.9	88	69	75	2.3
S19	35	4.5	62000000	46.7	8	23	0	0	55.8	43.6	89.4	4.2	20.6	77	50	77	4.1
S20	31	2	64000000	59.3	3.5	16	0	1	40.1	35.3	52.9	2	23.6	88	68	77	3.2
S21	33	3	2100000	28.5	1	43	0	0	31.1	26.9	42.8	2	15.6	87	66	78	3.6
S22	39	3.5	94000000	38.2	9.5	0	0	0	44.5	36.1	62.6	2.7	21.3	80	58	74	3
S23	42	6	22000000	50	4.5	25	0	0	56.8	37.5	100.3	4.4	17.3	68	40	78	3.2
S24	30	6.3	102000000	59.8	12.5	5	0	1	42	34.4	59.7	2.8	18.9	82	59	75	3
S25	31	4.5	101000000	82.1	1.5	18	0	0	47.2	36.3	82.1	3.4	23.7	78	47	72	3.2
S26	30	6.3	22000000	68.1	18.5	4	0	0	46.5	39.7	72.8	3	25	85	55	78	3.3
S27	41	4.3	40000000	65	1	20	2.5	0	47.9	41.1	70.5	2.9	24.8	86	60	71	3
S28	32	4.3	48000000	68.7	6.5	8	0	0	68	59.9	104.3	4.7	25.8	85	57	63	3.8
S29	33	2.7	30000000	26.6	5	31	0	0	52.8	39.7	82.3	4.1	19	75	50	72	2.8
S30	33	4	11000000	54.5	0	10	9.09	1	43.1	33.6	67.5	3.7	21.4	77	50	64	3.3
S31	32	5.5	7000000	42.8	0.5	13	0	0	30	24.4	47.3	2.2	18.5	82	55	70	3.6
S32	36	4	54000000	66.6	8.5	8	0	0	48.6	41	70.2	2.7	23.3	85	61	76	3.1
S33	37	2	30000000	66.6	3	46	0	0	35.4	30.1	52.3	2.7	20.2	85	59	75	3.7
S34	33	4.8	34000000	79.4	19	33	0	1	49.9	33	79.9	3.4	17.4	68	44	74	2.7
S35	42	1.4	94000000	44.6	3	17	0	0	27.7	23.2	40.5	1.9	24.2	84	59	70	2.9
S36	41	4.5	6000000	50	1	12	0	1	32.5	25.6	52.4	2.9	22.7	79	50	64	4.1
S37	34	3.5	112000000	73.2	6.5	18	0	0	42.4	35.5	62.4	3	22.7	83	58	73	2.9
S38	39	4.4	32000000	50	4.5	18	0	0	48.8	39.9	82.4	3.8	22.1	81	50	68	3.2
S39	30	1.2	29000000	65.5	3.5	36	0	0	52.7	40.8	84	3.7	18.1	77	50	80	2.5
S40	35	4.5	73000000	52.9	7.5	23	0	0	41.3	35.7	54.9	2.6	19.8	85	65	83	2.5
S41	34	3.5	15000000	53.3	9.5	19	0	0	48.1	35.3	74.9	3.7	16.4	74	49	82	2.3
S42	34	4.5	16000000	68.7	4	19	0	0	31	27.3	42.5	1.8	23.7	88	65	82	2.5
S43	31	3.5	39000000	82	5.5	0	0	0	47.9	40.6	67.9	3.1	19.8	84	61	83	2.2
S44	30	3.3	35000000	60	11	14	0	0	51.1	44.7	71	3	22.5	87	64	80	2.8
S45	32	1.4	78000000	65.3	6.5	1	0	0	26.5	22.1	37.2	2.3	21.1	84	60	83	2
S46	37	5.2	24000000	37.5	3	6	0	0	49.8	38.6	75.9	3	21.3	79	54	81	2.2
S47	34	6.5	93000000	75.2	5	47	0	0	36.3	29.8	63.4	2.7	27.5	82	48	81	2.3
S48	33	4.3	29000000	58.6	7	20	0	0	42.3	35.9	54.5	2.3	20.3	84	65	81	2.1
S49	33	3	26000000	26.9	0	28	0	0	44.5	37.4	67.3	3.6	19.2	84	56	84	2.4
S50	44	0.9	27000000	66.6	2	3	0	0	36.1	32.9	47.1	2	23.7	90	70	82	2.1
S51	37	2.1	96000000	57.2	11.5	24	0	0	77.4	65.7	112.3	4.3	26.8	84	59	79	2.4
S52	38	3.2	31000000	45.2	1.5	2	3.22	0	32.6	20.2	51.4	2.5	17.3	62	40	77	2.7
S53	44	4.5	54000000	48.1	5	26	0	0	28.7	21.7	40.2	2.5	14.6	76	55	83	1.9
S54	30	1.9	149000000	59.8	8.5	22	0.67	0	46.8	39.8	68.8	3	25	85	59	81	2.7
S55	34	1.4	112000000	67.8	16.5	13	0	0	52.9	43	71.1	3.3	17.2	82	61	83	2.1
S56	35	2.5	75000000	78.6	5.5	1	0	0	62.4	52.8	93.1	4	22.9	84	58	80	2.4
S57	31	3.5	87000000	60.9	12	28	0	0	49.3	42.8	70.9	3.1	24.4	86	61	81	2.7
S58	36	2.4	57000000	78.9	7	30	0	1	71.1	49.9	118.9	4.7	21	71	45	81	2.6
S59	37	3.5	34000000	67.6	6.5	12	0	0	49.6	43	69.8	2.8	24.2	87	64	78	3
S60	36	2.5	64000000	48.4	9.5	20	0	0	66	51.1	100.6	4.5	21.5	76	51	78	2.6
S61	36	6.2	34000000	64.7	12	28	0	0	59.3	50.2	81.8	3.3	22.6	84	62	80	2.3
S62	31	2.5	97000000	56.7	13	21	0	0	57.2	46.8	82.7	3.4	24.7	81	57	78	3.1
S63	33	2.7	30000000	50	4	3	0	0	54.1	41	82	3.6	21.1	75	51	82	2.2
S64	28	2	92000000	75	6.5	12	0	0	49.7	41.7	67.6	2.9	21.3	83	63	82	2.3
S65	25	3.8	76000000	69.7	12	19	0	0	54	43.5	77	3.2	21.2	80	58	81	2.5
S66	27	2.5	76000000	57.9	5.5	8	1.31	0	44.2	39.4	60	2.4	26.6	89	68	75	2.4
S67	30	7	58000000	55.1	9	14	0	0	55.6	46.1	85.2	3.5	24.5	81	55	79	2.8
S68	47	2.2	10000000	40	2	8	10	1	37.5	30.8	55.4	3.3	16.8	83	56	70	2.6
S69	31	5.4	46000000	73.9	5	11	0	0	67.6	52.7	111.5	4.7	20.3	78	50	80	2.7
S70	29	1.9	46000000	73.9	7	26	0	0	38.7	31.1	59.8	2.7	21.7	81	54	81	2.7
S71	38	1	53000000	49	4.5	28	0	1	40.1	30.4	59.4	3	18.4	76	53	78	2.5
S72	39	2.5	31000000	42	6.5	9	3.22	0	50.9	37.4	83.4	4.5	16.2	73	47	80	2.3
S73	39	4.7	49000000	61.2	4	11	0	1	40.3	31.1	59	2.8	17.8	77	53	79	2.7
S74	35	2.8	76000000	59.2	10	18	0	0	52.4	39.3	80.1	3.7	19.5	75	50	80	2.2
S75	33	2.5	34000000	50	9	8	0	0	52.5	44.5	76.1	3.2	22.1	84	61	78	2.4
S76	31	1.4	159000000	23.8	13.5	1	0	0	43.3	33.9	66.7	3.3	19.4	78	51	82	2.4
S77	44	2.3	153000000	64	11.5	14	0	0	44.4	38.9	63.1	2.7	24.8	87	63	81	2.6
S78	31	4.2	58000000	74.1	9.5	7	0	0	51.2	45.1	71.8	2.9	25.4	87	64	77	2.9
S79	30	0.5	101000000	63.3	14.5	1.2	0	0	52.5	46.8	78.3	3	34.8	88	60	78	2.7
S80	38	4.5	500000	60	1.5	45	0	0	34.2	30.4	51.7	2.3	24	87	59	81	2.4
S81	27	4.2	79000000	67	6	29	0	0	44.3	36.6	63.9	3	19.9	83	59	76	2.6
S82	32	3.7	55000000	41.8	7	1	0	0	40.2	30.2	58	2.9	16.6	75	52	85	2.4
S83	27	2.9	155000000	69.6	10	7	0.64	0	56.8	46.2	84.2	3.8	19	80	56	74	2.6
S84	42	6.6	46000000	45.6	5	6	0	0	49	43.3	73.7	3.1	25.1	88	61	76	2.6
S85	32	1.5	67000000	46.2	5	0	0	0	44.7	37.3	67.8	3.1	23.6	82	56	83	2.4
S86	29	2.2	66000000	60.6	9.5	42	0	0	42	34.6	61.1	2.9	21.3	82	58	81	2.4
S87	31	3.1	5000000	40	5	25	0	1	42.6	36	71.3	3.9	18.1	83	51	73	3.1
S88	34	4.2	67000000	61.1	6	12	0	0	48.8	38.6	75.7	3.8	19.5	79	52	81	2.6
S89	36	1.4	80000000	55	3	27	0	0	60.2	46.1	93.2	4.4	18.4	76	50	80	2.7
S90	36	3.6	43000000	20.9	1.5	26	0	0	33.8	27.5	52.8	2.5	21.1	81	54	78	2.3
S91	32	2.5	21000000	57.1	3.5	28	0	0	55.1	39	96.4	5	17.2	71	42	82	2.9
S92	34	4.5	80000000	80	9.5	11	0	0	47	39.9	63.1	2.6	22	84	63	77	2.4
S93	40	1	76000000	32.8	2	26	0	0	41	29.7	66.7	3.1	15.4	73	45	82	2.2
S94	46	1.3	500000	40	1	28	0	1	47.7	40.4	60.2	2	26.7	85	68	74	3.4
S95	43	1.65	19000000	36.8	5.5	5	0	0	46.9	35.2	69.3	3.1	17.1	74	51	79	2.2
S96	41	4.3	15000000	53.3	3	43	0	0	30.5	25.3	43.5	1.9	21.8	83	59	81	2.7
