# Supplementary material for: Bacterial Communities in Semen from Men of Infertile Couples: Metagenomic Sequencing Reveals Relationships of Seminal Microbiota to Semen Quality
Source: PLoS One. 2014 Oct 23;9(10):e110152. doi: 10.1371/journal.pone.0110152 (PMC4207690; doi:10.1371/journal.pone.0110152)
Supplement: Table S2 — Taxonomic assignment of sequence reads. (XLS) [file pone.0110152.s002.xls]

## Sheet: Table S2
Sample ID	Number of reads after QC	Number of mapped genera	Number of mapped species
S01	71802	111	419
S02	74328	106	345
S03	104388	160	800
S04	79947	107	432
S05	94747	117	463
S06	68260	105	385
S07	105871	133	592
S08	121826	160	777
S09	91016	150	581
S10	131774	194	1016
S11	150588	170	765
S12	35302	89	271
S13	65296	118	490
S14	62508	101	309
S15	73902	91	351
S16	48004	113	376
S17	84216	105	352
S18	97303	132	608
S19	67532	145	692
S20	86843	131	479
S21	96353	130	534
S22	88490	118	443
S23	89159	111	358
S24	74144	80	221
S25	96976	182	1229
S26	83486	164	915
S27	120332	225	1348
S28	69474	106	305
S29	68095	88	279
S30	103366	188	1020
S31	88318	205	1280
S32	80530	161	828
S33	76104	114	423
S34	60465	79	246
S35	72015	141	543
S36	95435	115	458
S37	44100	108	406
S38	40071	101	315
S39	128415	191	954
S40	97699	121	430
S41	55763	113	638
S42	34257	116	494
S43	45976	162	717
S44	47871	119	409
S45	48315	136	556
S46	58737	158	650
S47	47013	94	259
S48	26170	86	233
S49	50047	135	515
S50	18803	83	200
S51	24951	75	208
S52	48201	121	474
S53	68450	138	610
S54	53335	151	601
S55	61251	162	675
S56	63344	197	1013
S57	39031	52	116
S58	20031	149	587
S59	38329	117	371
S60	140748	156	682
S61	120499	154	616
S62	51736	109	340
S63	89812	86	224
S64	30413	101	308
S65	66582	97	299
S66	56708	91	245
S67	138211	169	978
S68	123341	159	567
S69	71620	181	794
S70	67930	126	494
S71	74987	162	764
S72	66518	142	544
S73	57254	86	241
S74	103214	170	679
S75	97479	124	484
S76	74065	126	537
S77	77955	119	576
S78	61510	165	627
S79	60068	118	394
S80	69016	148	706
S81	28900	98	269
S82	61092	116	393
S83	105301	154	614
S84	129456	177	857
S85	103603	138	524
S86	217320	186	1043
S87	109830	180	855
S88	78685	121	428
S89	111104	138	606
S90	109894	149	520
S91	132304	215	1089
S92	121172	195	926
S93	150680	153	842
S94	137665	196	1164
S95	127489	137	445
S96	58256	144	567
