# Supplementary material for: Bacterial Communities in Semen from Men of Infertile Couples: Metagenomic Sequencing Reveals Relationships of Seminal Microbiota to Semen Quality
Source: PLoS One. 2014 Oct 23;9(10):e110152. doi: 10.1371/journal.pone.0110152 (PMC4207690; doi:10.1371/journal.pone.0110152)
Supplement: Table S3 — Identified species of bacteria in semen. (XLS) [file pone.0110152.s003.xls]

## Sheet: TABLE_S4
Specie	Taxonomy_ID	Proportion Median	Proportion Mean
Lactobacillus iners	147802	0.0984	0.1409
uncultured Prevotella sp.	159272	0.0208	0.0306
uncultured Gardnerella sp.	293424	0.0118	0.0296
uncultured Lactobacillus sp.	153152	0.0218	0.0253
uncultured Pseudomonas sp.	114707	0.022	0.0252
Prevotella bivia	28125	0.005	0.0222
Lactobacillus crispatus	47770	0.0022	0.0214
Prevotella timonensis	386414	0.0062	0.0179
uncultured Streptococcus sp.	83427	0.0057	0.0135
uncultured Finegoldia sp.	328009	0.0056	0.0133
Stenotrophomonas maltophilia	40324	0.0102	0.0128
Escherichia coli	562	0.0033	0.0126
Gardnerella vaginalis	2702	0.0055	0.0125
Finegoldia magna	1260	0.0067	0.0121
Clostridium perfringens	1502	0.0093	0.0112
Rhodanobacter lindaniclasticus	75310	0.0083	0.0106
uncultured Staphylococcus sp.	189668	0.0043	0.0104
Haemophilus pittmaniae	249188	0.0003	0.009
uncultured Enterobacter sp.	238202	0.0056	0.0076
Pseudomonas fluorescens	294	0.0051	0.0075
Brevibacillus brevis	1393	0.0056	0.0074
Pseudomonas putida	303	0.0057	0.0068
Campylobacter ureolyticus	827	0.0011	0.0068
Haemophilus parainfluenzae	729	0.0008	0.0067
Lactobacillus acidophilus	1579	0.0009	0.0063
Pseudomonas sp. NCHA33	448395	0.0044	0.006
Porphyromonas bennonis	501496	0.0012	0.0057
Salmonella enterica	28901	0.0015	0.0055
Corynebacterium tuberculostearicum	38304	0.0014	0.0055
Sporobacterium sp. WAL 1855D	507843	0.0003	0.0055
uncultured Clostridium sp.	59620	0.0047	0.0054
uncultured Bacteroides sp.	162156	0.0018	0.0054
uncultured Veillonella sp.	159268	0.0014	0.0053
uncultured Klebsiella sp.	284011	0.004	0.005
Pseudomonas tolaasii	29442	0.003	0.005
uncultured Neisseria sp.	237778	<0.01%	0.005
Bacillus cereus	1396	0.0034	0.0047
uncultured Propionibacterium sp.	218066	0.0027	0.0045
uncultured Stenotrophomonas sp.	165438	0.0034	0.0044
Prevotella amnii	419005	<0.01%	0.0044
Atopobium vaginae	82135	0.0013	0.0043
uncultured Haemophilus sp.	237779	0.0005	0.0043
Bacillus thuringiensis	1428	0.0034	0.0041
uncultured Rhodanobacter sp.	290594	0.0023	0.004
Bacteroides coagulans	46507	0.0007	0.0039
uncultured Campylobacter sp.	218934	0.0009	0.0037
Rhodanobacter terrae	418647	0.0028	0.0034
Rhodanobacter sp. GR18-2	633152	0.0024	0.0034
Corynebacterium glucuronolyticum	39791	<0.01%	0.0034
Brevibacillus agri	51101	0.0029	0.0032
Streptococcus agalactiae	1311	0.0005	0.0032
Pseudomonas nitroreducens	46680	0.0026	0.003
Rhodanobacter sp. B64	492667	0.002	0.003
uncultured Corynebacterium sp.	159447	0.0012	0.003
uncultured Citrobacter sp.	200446	0.0022	0.0029
Rhodanobacter sp. PON8	650090	0.002	0.0029
Dialister propionicifaciens	308994	0.0009	0.0029
Prevotella disiens	28130	0.0004	0.0029
uncultured Fusobacterium sp.	159267	0.0003	0.0029
Cellulosimicrobium cellulans	1710	0.0021	0.0028
Propionibacterium acnes	1747	0.0014	0.0028
uncultured Porphyromonas sp.	159274	0.0004	0.0028
Streptococcus anginosus	1328	0.0003	0.0028
Arthrobacter sp. Zn12	1048300	<0.01%	0.0028
Pseudomonas plecoglossicida	70775	0.0022	0.0026
Chryseobacterium joostei	112234	0.0022	0.0026
uncultured Dialister sp.	278064	0.0007	0.0026
uncultured Leptotrichia sp.	159271	0.0003	0.0026
Klebsiella pneumoniae	573	0.0016	0.0025
Mobiluncus curtisii	2051	0.0002	0.0025
Fusobacterium nucleatum	851	<0.01%	0.0025
uncultured Ochrobactrum sp.	267632	0.002	0.0024
uncultured Brevundimonas sp.	213418	0.0018	0.0024
Brevibacillus sp. MQ-2011-MH	1126856	0.0016	0.0024
Haemophilus influenzae	727	<0.01%	0.0024
Dialister micraerophilus	309120	0.0007	0.0022
uncultured Megasphaera sp.	165188	0.0004	0.0022
Janthinobacterium lividum	29581	0.0016	0.0021
uncultured Bacillus sp.	83428	0.0013	0.002
Streptococcus mitis	28037	0.0005	0.002
Burkholderia multivorans	87883	<0.01%	0.002
Pseudomonas poae	200451	0.0013	0.0019
uncultured Halomonas sp.	173971	<0.01%	0.0019
uncultured Janthinobacterium sp.	242828	0.0015	0.0018
Delftia acidovorans	80866	0.0014	0.0018
uncultured Delftia sp.	191464	0.0014	0.0018
Ensifer adhaerens	106592	0.0012	0.0018
uncultured Comamonas sp.	114710	0.0014	0.0017
Pasteurella testudinis	761	0.0008	0.0017
Staphylococcus epidermidis	1282	0.0005	0.0017
Lactococcus lactis	1358	<0.01%	0.0017
Propionimicrobium lymphophilum	33012	<0.01%	0.0017
Veillonella montpellierensis	187328	<0.01%	0.0017
Arthrobacter sanguinis	479106	<0.01%	0.0017
Citrobacter freundii	546	0.0013	0.0016
Paenibacillus lautus	1401	0.0011	0.0016
uncultured Aerococcus sp.	189667	<0.01%	0.0016
Peptoniphilus duerdenii	507750	<0.01%	0.0016
Pseudomonas monteilii	76759	0.0013	0.0015
uncultured Acidovorax sp.	158751	0.0011	0.0015
uncultured Anaerococcus sp.	293428	0.0003	0.0015
Porphyromonas uenonis	281920	0.0001	0.0015
Actinobaculum schaalii	59505	<0.01%	0.0015
Varibaculum cambriense	184870	<0.01%	0.0015
Negativicoccus succinicivorans	620903	<0.01%	0.0015
Pseudomonas citronellolis	53408	0.0011	0.0014
Brevundimonas diminuta	293	0.001	0.0014
Streptococcus pneumoniae	1313	0.0004	0.0014
uncultured Shigella sp.	286134	0.0001	0.0014
Citrobacter koseri	545	<0.01%	0.0014
Pseudomonas sp. G1013	410949	0.0009	0.0013
Finegoldia sp. BV3Pr2	1111125	0.0005	0.0013
uncultured Peptoniphilus sp.	254354	0.0004	0.0013
Burkholderia cepacia	292	0.0001	0.0013
Brevibacterium sanguinis	232444	0.0001	0.0013
Haemophilus haemolyticus	726	<0.01%	0.0013
Actinomyces neuii	33007	<0.01%	0.0013
Sphingobium estrogenivorans	399103	<0.01%	0.0013
Propionimicrobium sp. BV2F7	1111131	<0.01%	0.0013
Cellulosimicrobium funkei	264251	0.001	0.0012
Corynebacterium sp.	1720	0.0002	0.0012
Pseudomonas aeruginosa	287	0.0001	0.0012
Veillonella ratti	103892	<0.01%	0.0012
Lactobacillus jensenii	109790	<0.01%	0.0012
Flavobacterium sp. PJ711	167052	0.0009	0.0011
Bacillus sp. SH38	511957	0.0008	0.0011
uncultured Massilia sp.	169973	0.0007	0.0011
uncultured Mycobacterium sp.	171292	0.0006	0.0011
uncultured Variovorax sp.	114708	0.0004	0.0011
uncultured Atopobium sp.	274587	0.0004	0.0011
uncultured Curvibacter sp.	326294	0.0002	0.0011
Streptococcus sp. oral taxon 058	712622	0.0002	0.0011
Lactobacillus gallinarum	52242	<0.01%	0.0011
Akkermansia muciniphila	239935	<0.01%	0.0011
Dermacoccus sp. HOR6-4	657409	<0.01%	0.0011
Comamonas testosteroni	285	0.0007	0.001
Pseudomonas reactans	117680	0.0007	0.001
uncultured Arthrobacter sp.	114050	0.0006	0.001
Flavobacterium lindanitolerans	428988	0.0003	0.001
Shigella flexneri	623	0.0001	0.001
uncultured Rothia sp.	316088	<0.01%	0.001
Pseudomonas sp. N10-6zhy	412186	<0.01%	0.001
Prevotella nanceiensis	425941	<0.01%	0.001
Corynebacterium sp. 1119	651865	<0.01%	0.001
uncultured Chryseobacterium sp.	259322	0.0006	0.0009
uncultured Pelomonas sp.	360909	0.0006	0.0009
Flexibacter sp. AS7	401990	0.0006	0.0009
Microvirgula aerodenitrificans	57480	0.0005	0.0009
Pseudomonas mosselii	78327	0.0004	0.0009
Microbacterium laevaniformans	36807	0.0001	0.0009
Haemophilus parahaemolyticus	735	<0.01%	0.0009
Aggregatibacter segnis	739	<0.01%	0.0009
Fusobacterium periodonticum	860	<0.01%	0.0009
Prevotella aurantiaca	596085	<0.01%	0.0009
Halomonas sp. 70 JDE-2009	665780	<0.01%	0.0009
Peptoniphilus coxii	755172	<0.01%	0.0009
Prevotella sp. BV3P1	1111130	<0.01%	0.0009
Ochrobactrum sp.	42190	0.0006	0.0008
uncultured Pedobacter sp.	246139	0.0006	0.0008
Pantoea agglomerans	549	0.0005	0.0008
uncultured Flavobacterium sp.	165435	0.0005	0.0008
Raoultella planticola	575	0.0004	0.0008
uncultured Polaromonas sp.	225016	0.0004	0.0008
uncultured Stenotrophomonas bacterium	452331	0.0004	0.0008
uncultured Rhodocyclus sp.	469578	0.0004	0.0008
Pseudomonas antarctica	219572	0.0003	0.0008
Bacillus sp. 42	294830	0.0002	0.0008
uncultured Allisonella sp.	339338	0.0002	0.0008
Neisseria cinerea	483	<0.01%	0.0008
Peptostreptococcus anaerobius	1261	<0.01%	0.0008
Enterococcus faecium	1352	<0.01%	0.0008
Prevotella buccalis	28127	<0.01%	0.0008
Thermus scotoductus	37636	<0.01%	0.0008
[Leptotrichia] amnionii	187101	<0.01%	0.0008
Actinomyces sp. 'Smarlab BioMol-2300463'	225907	<0.01%	0.0008
uncultured Akkermansia sp.	512294	<0.01%	0.0008
Prevotella sp. BV3C7	1111129	<0.01%	0.0008
Chryseobacterium daecheongense	192389	0.0005	0.0007
Pseudomonas sp. Z25zhy	411151	0.0005	0.0007
Ochrobactrum anthropi	529	0.0004	0.0007
Sphingobacterium multivorum	28454	0.0004	0.0007
Ochrobactrum intermedium	94625	0.0004	0.0007
Bacillus fumarioli	105229	0.0004	0.0007
uncultured Microbacterium sp.	191216	0.0004	0.0007
Pseudomonas sp. ps10-13	244615	0.0004	0.0007
Acidovorax caeni	343013	0.0004	0.0007
Pseudomonas sp. 3Sp15	387371	0.0004	0.0007
Clostridium sp. HGFM131	871055	0.0004	0.0007
uncultured Peptostreptococcus sp.	169971	0.0002	0.0007
uncultured Dietzia sp.	395519	0.0002	0.0007
Finegoldia sp. BV3C29	1111124	0.0002	0.0007
Lactobacillus helveticus	1587	<0.01%	0.0007
Prevotella melaninogenica	28132	<0.01%	0.0007
Neisseria subflava	28449	<0.01%	0.0007
Veillonella parvula	29466	<0.01%	0.0007
Shewanella algae	38313	<0.01%	0.0007
Burkholderia thailandensis	57975	<0.01%	0.0007
Campylobacter hominis	76517	<0.01%	0.0007
uncultured Thermus sp.	157149	<0.01%	0.0007
Corynebacterium sp. 31595	288147	<0.01%	0.0007
Peptostreptococcus stomatis	341694	<0.01%	0.0007
Brevibacillus parabrevis	54914	0.0005	0.0006
uncultured Methylobacterium sp.	157278	0.0005	0.0006
uncultured Caulobacter sp.	158749	0.0004	0.0006
uncultured Sphingobacterium sp.	182688	0.0003	0.0006
Flexibacter sp. MDA2495	227525	0.0003	0.0006
Pseudomonas sp. Baz96	377308	0.0003	0.0006
Pseudomonas sp. 3Sp27	387373	0.0003	0.0006
Peptoniphilus sp. BV3BML2	1111128	0.0002	0.0006
uncultured Escherichia sp.	237777	0.0001	0.0006
Enterococcus faecalis	1351	<0.01%	0.0006
Mycoplasma genitalium	2097	<0.01%	0.0006
Mycoplasma hominis	2098	<0.01%	0.0006
Halomonas meridiana	29570	<0.01%	0.0006
Veillonella dispar	39778	<0.01%	0.0006
Rothia mucilaginosa	43675	<0.01%	0.0006
Corynebacterium striatum	43770	<0.01%	0.0006
Aerococcus christensenii	87541	<0.01%	0.0006
Pseudomonas grimontii	129847	<0.01%	0.0006
Anoxybacillus kamchatkensis	196180	<0.01%	0.0006
Halomonas sp. ws25	225650	<0.01%	0.0006
uncultured Terrahaemophilus sp.	303392	<0.01%	0.0006
Pseudomonas sp. CK35	529814	<0.01%	0.0006
Corynebacterium sp. NML94-0264	702960	<0.01%	0.0006
Anaerococcus sp. JC48	1033733	<0.01%	0.0006
Peptoniphilus sp. ph5	1118057	<0.01%	0.0006
Pelomonas saccharophila	304	0.0003	0.0005
Enterobacter cloacae	550	0.0003	0.0005
Agromyces mediolanus	41986	0.0003	0.0005
Stenotrophomonas acidaminiphila	128780	0.0003	0.0005
Arthrobacter nitroguajacolicus	211146	0.0003	0.0005
Pseudomonas sp. An18	225877	0.0003	0.0005
Microbacterium sp. CME1	265501	0.0003	0.0005
Pseudomonas sp. FP1-3	338612	0.0003	0.0005
Brevundimonas sp. NA61	470056	0.0003	0.0005
Acidovorax delafieldii	47920	0.0002	0.0005
uncultured Burkholderia sp.	188058	0.0002	0.0005
Arthrobacter koreensis	199136	0.0002	0.0005
Microbacterium testaceum	2033	0.0001	0.0005
Shigella sonnei	624	<0.01%	0.0005
Bacteroides fragilis	817	<0.01%	0.0005
Peptoniphilus asaccharolyticus	1258	<0.01%	0.0005
Staphylococcus aureus	1280	<0.01%	0.0005
Staphylococcus hominis	1290	<0.01%	0.0005
Streptococcus oralis	1303	<0.01%	0.0005
Prevotella intermedia	28131	<0.01%	0.0005
Anaerococcus vaginalis	33037	<0.01%	0.0005
Brevibacterium casei	33889	<0.01%	0.0005
Dermabacter hominis	36740	<0.01%	0.0005
Curvibacter lanceolatus	86182	<0.01%	0.0005
Halomonas neptunia	115551	<0.01%	0.0005
Catonella sp. oral clone AH153	135029	<0.01%	0.0005
Eubacterium sp. oral clone BU061	163550	<0.01%	0.0005
Halomonas sp. ws21	225648	<0.01%	0.0005
Peptoniphilus sp. 2002-2300004	226531	<0.01%	0.0005
uncultured Eggerthella sp.	293422	<0.01%	0.0005
uncultured Turicibacter sp.	297316	<0.01%	0.0005
Moryella indoligenes	371674	<0.01%	0.0005
Halomonas sp. EP13	402760	<0.01%	0.0005
Halomonas sp. 69(20zx)	409992	<0.01%	0.0005
Anaerococcus murdochii	411577	<0.01%	0.0005
Pseudomonas sp. H12(2007)	483970	<0.01%	0.0005
Pseudomonas sp. PB2RP1(2)	597368	<0.01%	0.0005
Corynebacterium sp. NML00-0179	702954	<0.01%	0.0005
Pseudomonas sp. 2-46(2010)	915228	<0.01%	0.0005
Klebsiella oxytoca	571	0.0003	0.0004
Arthrobacter nicotinovorans	29320	0.0003	0.0004
Ochrobactrum tritici	94626	0.0003	0.0004
Delftia tsuruhatensis	180282	0.0003	0.0004
Paracoccus denitrificans	266	0.0002	0.0004
Arthrobacter aurescens	43663	0.0002	0.0004
Brevibacillus invocatus	173959	0.0002	0.0004
Comamonas aquatica	225991	0.0002	0.0004
Pseudomonas sp. CH8	245196	0.0002	0.0004
uncultured Azospira sp.	267629	0.0002	0.0004
Pseudomonas sp. G3SF17	335682	0.0002	0.0004
uncultured Mycoplana sp.	382436	0.0002	0.0004
Pseudomonas sp. Z65zhy	411967	0.0002	0.0004
Clostridium sp. HGFM129	871053	0.0002	0.0004
Pseudomonas sp. CNE 23	936221	0.0002	0.0004
Undibacterium sp. CMFN9	999177	0.0002	0.0004
Chryseobacterium sp. THG-NC1	1142185	0.0002	0.0004
Achromobacter xylosoxidans	85698	0.0001	0.0004
uncultured Achromobacter sp.	182690	0.0001	0.0004
Pseudomonas trivialis	200450	0.0001	0.0004
uncultured Devosia sp.	211434	0.0001	0.0004
Paracoccus sp. JL-65	283623	0.0001	0.0004
Flavobacterium sp. B207	907048	0.0001	0.0004
Aggregatibacter aphrophilus	732	<0.01%	0.0004
Streptococcus thermophilus	1308	<0.01%	0.0004
Lactobacillus delbrueckii	1584	<0.01%	0.0004
Bifidobacterium dentium	1689	<0.01%	0.0004
Anaerococcus prevotii	33034	<0.01%	0.0004
Anaerococcus tetradius	33036	<0.01%	0.0004
Moraxella osloensis	34062	<0.01%	0.0004
Corynebacterium bovis	36808	<0.01%	0.0004
Actinomyces turicensis	131111	<0.01%	0.0004
Fusobacterium equinum	134605	<0.01%	0.0004
Corynebacterium sp. IrT-R5M2-141	146482	<0.01%	0.0004
Actinobaculum urinale	190146	<0.01%	0.0004
uncultured Lautropia sp.	200449	<0.01%	0.0004
Actinomyces sp. 2002-2301122	226534	<0.01%	0.0004
Actinomyces sp. 2002-112570	226535	<0.01%	0.0004
uncultured Actinomyces sp.	249061	<0.01%	0.0004
uncultured Streptobacillus sp.	316096	<0.01%	0.0004
Pseudomonas sp. 145(38zx)	405372	<0.01%	0.0004
Pseudomonas sp. Z49zhy	412408	<0.01%	0.0004
Pseudomonas sp. PCRP7(2)	483434	<0.01%	0.0004
Shigella sp. 4109	570223	<0.01%	0.0004
Corynebacterium pyruviciproducens	598660	<0.01%	0.0004
Corynebacterium sp. NML96-0085	702963	<0.01%	0.0004
Pseudomonas sp. HZJ216	882500	<0.01%	0.0004
Flavobacterium sp. B223	907052	<0.01%	0.0004
Pseudomonas sp. 2-68(2010)	915075	<0.01%	0.0004
Curvibacter sp. IPC7	927763	<0.01%	0.0004
Pseudomonas sp. YXE2-e	1031386	<0.01%	0.0004
Agrobacterium tumefaciens	358	0.0002	0.0003
Bacillus anthracis	1392	0.0002	0.0003
Brevibacillus reuszeri	54915	0.0002	0.0003
uncultured Paenibacillus sp.	227322	0.0002	0.0003
uncultured Raoultella sp.	263767	0.0002	0.0003
Pseudomonas sp. XJ-2	298963	0.0002	0.0003
Pseudomonas sp. 3Sp21	387372	0.0002	0.0003
Undibacterium sp. M4-14	1122255	0.0002	0.0003
Elizabethkingia meningoseptica	238	0.0001	0.0003
Enterobacter aerogenes	548	0.0001	0.0003
Yersinia pseudotuberculosis	633	0.0001	0.0003
Brevundimonas vesicularis	41276	0.0001	0.0003
Pseudomonas fulva	47880	0.0001	0.0003
Brevibacillus formosus	54913	0.0001	0.0003
uncultured Rhodoferax sp.	223188	0.0001	0.0003
Pseudomonas sp. EP25	405365	0.0001	0.0003
Pseudomonas sp. EP37	405669	0.0001	0.0003
uncultured Microvirgula sp.	432662	0.0001	0.0003
Pseudomonas taiwanensis	470150	0.0001	0.0003
Pseudomonas chlororaphis	587753	0.0001	0.0003
Undibacterium sp. HME6890	944608	0.0001	0.0003
Campylobacter concisus	199	<0.01%	0.0003
Thermus sp.	275	<0.01%	0.0003
Alcaligenes faecalis	511	<0.01%	0.0003
Chlamydia trachomatis	813	<0.01%	0.0003
Staphylococcus haemolyticus	1283	<0.01%	0.0003
Streptococcus salivarius	1304	<0.01%	0.0003
Streptococcus parasanguinis	1318	<0.01%	0.0003
Lactobacillus gasseri	1596	<0.01%	0.0003
Brevibacterium epidermidis	1698	<0.01%	0.0003
Prevotella corporis	28128	<0.01%	0.0003
Cronobacter sakazakii	28141	<0.01%	0.0003
Variovorax paradoxus	34073	<0.01%	0.0003
Sneathia sanguinegens	40543	<0.01%	0.0003
Staphylococcus pasteuri	45972	<0.01%	0.0003
Rubrobacter xylanophilus	49319	<0.01%	0.0003
Brevundimonas intermedia	74315	<0.01%	0.0003
uncultured Rhizobium sp.	155567	<0.01%	0.0003
uncultured Eubacterium sp.	165185	<0.01%	0.0003
uncultured Bifidobacterium sp.	165187	<0.01%	0.0003
Thermus sp. B70-05	188074	<0.01%	0.0003
uncultured Facklamia sp.	189674	<0.01%	0.0003
Microbacterium paraoxydans	199592	<0.01%	0.0003
uncultured Bdellovibrio sp.	239744	<0.01%	0.0003
Propionibacterium sp. LG	242914	<0.01%	0.0003
uncultured Asticcacaulis sp.	265211	<0.01%	0.0003
Methylobacterium hispanicum	270350	<0.01%	0.0003
uncultured Sneathia sp.	278067	<0.01%	0.0003
uncultured Pseudoxanthomonas sp.	281701	<0.01%	0.0003
uncultured Cellulosimicrobium sp.	307826	<0.01%	0.0003
uncultured Granulicatella sp.	316089	<0.01%	0.0003
Janibacter anophelis	319054	<0.01%	0.0003
Pseudomonas sp. TM2	359063	<0.01%	0.0003
Pseudomonas sp. Z27zhy	412197	<0.01%	0.0003
Alloscardovia omnicolens	419015	<0.01%	0.0003
Brevundimonas sp. SP1	470051	<0.01%	0.0003
Lactobacillus sp. KLDS 1.0701	520068	<0.01%	0.0003
Massilia niastensis	544911	<0.01%	0.0003
Klebsiella sp. enrichment culture clone SRC	720786	<0.01%	0.0003
Rothia sp. sp2-iso-om10x3	865718	<0.01%	0.0003
Flavobacterium sp. B222	907051	<0.01%	0.0003
Flavobacterium sp. B262	907059	<0.01%	0.0003
Enterobacter sp. 7A18S4	908533	<0.01%	0.0003
Pseudomonas sp. 2-49(2010)	915230	<0.01%	0.0003
Stenotrophomonas sp. SO2	1110681	<0.01%	0.0003
Anaerococcus sp. ph10	1118056	<0.01%	0.0003
Bacillus subtilis	1423	0.0001	0.0002
Brevibacillus choshinensis	54911	0.0001	0.0002
Erwinia persicina	55211	0.0001	0.0002
Enterobacter hormaechei	158836	0.0001	0.0002
Enterobacter ludwigii	299767	0.0001	0.0002
Pseudomonas sp. ES-3	400650	0.0001	0.0002
Clostridium sp. AL08-16	573267	0.0001	0.0002
Cellulomonas sp. CC 0440	934114	0.0001	0.0002
Chryseobacterium indologenes	253	<0.01%	0.0002
Sphingobacterium spiritivorum	258	<0.01%	0.0002
Pseudomonas stutzeri	316	<0.01%	0.0002
Neisseria flavescens	484	<0.01%	0.0002
Neisseria meningitidis	487	<0.01%	0.0002
Neisseria mucosa	488	<0.01%	0.0002
Morganella morganii	582	<0.01%	0.0002
Shigella boydii	621	<0.01%	0.0002
Flavobacterium johnsoniae	986	<0.01%	0.0002
Flavobacterium columnare	996	<0.01%	0.0002
Streptococcus sanguinis	1305	<0.01%	0.0002
Mobiluncus mulieris	2052	<0.01%	0.0002
Brevundimonas bullata	13160	<0.01%	0.0002
Porphyromonas endodontalis	28124	<0.01%	0.0002
Peptoniphilus lacrimalis	33031	<0.01%	0.0002
Corynebacterium pseudogenitalium	38303	<0.01%	0.0002
Halomonas venusta	44935	<0.01%	0.0002
Massilia timonae	47229	<0.01%	0.0002
Pseudomonas azotoformans	47878	<0.01%	0.0002
Thermothrix thiopara	48382	<0.01%	0.0002
Leucobacter komagatae	55969	<0.01%	0.0002
Tsukamurella tyrosinosolvens	57704	<0.01%	0.0002
Enterobacter asburiae	61645	<0.01%	0.0002
Bacillus pseudomycoides	64104	<0.01%	0.0002
Pseudomonas veronii	76761	<0.01%	0.0002
Halomonas aquamarina	77097	<0.01%	0.0002
uncultured Corynebacterium sp. MTcory20R	88618	<0.01%	0.0002
Solobacterium moorei	102148	<0.01%	0.0002
Microbacterium foliorum	104336	<0.01%	0.0002
uncultured Ralstonia sp.	114715	<0.01%	0.0002
Halomonas sp. Eplume3.D3	115552	<0.01%	0.0002
Corynebacterium sp. 61720	117492	<0.01%	0.0002
Comamonas denitrificans	117506	<0.01%	0.0002
Stenotrophomonas sp. JRL-2	136403	<0.01%	0.0002
Filifactor alocis	143361	<0.01%	0.0002
Corynebacterium simulans	146827	<0.01%	0.0002
Pedobacter saltans	151895	<0.01%	0.0002
uncultured Rubrobacter sp.	154337	<0.01%	0.0002
Anaeroglobus geminatus	156456	<0.01%	0.0002
Cedecea davisae	158484	<0.01%	0.0002
uncultured Zoogloea sp.	160237	<0.01%	0.0002
uncultured Lactococcus sp.	167973	<0.01%	0.0002
uncultured Brevibacillus sp.	169970	<0.01%	0.0002
uncultured Dechloromonas sp.	171719	<0.01%	0.0002
uncultured Cellvibrio sp.	174586	<0.01%	0.0002
Leptotrichia sp. oral clone FP036	175642	<0.01%	0.0002
uncultured Methylophilus sp.	179000	<0.01%	0.0002
Pseudomonas sp. E102	181579	<0.01%	0.0002
Actinobaculum massiliense	202789	<0.01%	0.0002
uncultured Legionella sp.	210934	<0.01%	0.0002
Lactobacillus sp. L-YJ	215530	<0.01%	0.0002
uncultured Pantoea sp.	218084	<0.01%	0.0002
Peptoniphilus sp. 2002-38328	226530	<0.01%	0.0002
Curvibacter gracilis	230310	<0.01%	0.0002
Prevotella sp. oral clone IK062	242672	<0.01%	0.0002
Enterobacter sp. NAB3b	248970	<0.01%	0.0002
uncultured Ramlibacter sp.	260755	<0.01%	0.0002
uncultured Moraxella sp.	263769	<0.01%	0.0002
uncultured Methylobacillus sp.	281697	<0.01%	0.0002
uncultured Sutterella sp.	286133	<0.01%	0.0002
uncultured Novosphingobium sp.	292277	<0.01%	0.0002
uncultured Mobiluncus sp.	293425	<0.01%	0.0002
Janibacter sp. XJ-1	298962	<0.01%	0.0002
Thermus sp. SPS-217	307123	<0.01%	0.0002
Porphyromonas somerae	322095	<0.01%	0.0002
Candidatus Peptoniphilus massiliensis	337315	<0.01%	0.0002
Clostridium saccharogumia	341225	<0.01%	0.0002
uncultured Sporosarcina sp.	353795	<0.01%	0.0002
Escherichia sp. 6CR	370986	<0.01%	0.0002
Pseudomonas sp. Eur1 9.41	378534	<0.01%	0.0002
Staphylococcus sp. 2Sp42	388930	<0.01%	0.0002
Pseudomonas sp. S237	395483	<0.01%	0.0002
Pseudomonas sp. G0827	410902	<0.01%	0.0002
Pseudomonas sp. G1116	410983	<0.01%	0.0002
uncultured Actinobacillus sp.	417616	<0.01%	0.0002
Shewanella haliotis	418642	<0.01%	0.0002
Jonquetella anthropi	428712	<0.01%	0.0002
Flavobacterium sp. 1	440174	<0.01%	0.0002
Sphingobium sp. JEM-15	452626	<0.01%	0.0002
Pedobacter kribbensis	453844	<0.01%	0.0002
uncultured Fluviicola sp.	463303	<0.01%	0.0002
Pseudomonas sp. J12	465019	<0.01%	0.0002
uncultured Pseudochrobactrum sp.	469580	<0.01%	0.0002
Microbacterium sp. sq4	488488	<0.01%	0.0002
uncultured Paludibacter sp.	497635	<0.01%	0.0002
Peptoniphilus sp. WAL 20371I	507751	<0.01%	0.0002
Microbacterium sp. HINF001	509089	<0.01%	0.0002
Pseudomonas sp. CB2	522502	<0.01%	0.0002
uncultured Prosthecobacter sp.	522608	<0.01%	0.0002
Dokdonella sp. KIS28-6	529810	<0.01%	0.0002
Cellulosimicrobium sp. VC-YC881	539591	<0.01%	0.0002
uncultured Arcicella sp.	543018	<0.01%	0.0002
Citrobacter sp. CK3	543888	<0.01%	0.0002
Haemophilus sp. CCUG 30218	554007	<0.01%	0.0002
Microbacterium sp. WPCB025	556099	<0.01%	0.0002
Polynucleobacter necessarius	576610	<0.01%	0.0002
Pantoea sp. NIIST-167	576994	<0.01%	0.0002
Pseudomonas sp. s4(2009)	632097	<0.01%	0.0002
Pseudomonas sp. ZR1-4	635166	<0.01%	0.0002
Neisseria sp. oral taxon 014	641148	<0.01%	0.0002
Pseudomonas sp. JDC-23	647891	<0.01%	0.0002
Flavobacterium sp. HMDW1	649103	<0.01%	0.0002
uncultured Dermabacter sp.	649562	<0.01%	0.0002
Pedobacter sp. HMD1013	651871	<0.01%	0.0002
Brevibacillus sp. TSWCS5	659782	<0.01%	0.0002
Bacillus sp. HC08O1	662702	<0.01%	0.0002
Microbacterium sp. MI-5.1 P7b	673297	<0.01%	0.0002
Rubrimonas sp. SL014B-28A2	690083	<0.01%	0.0002
Corynebacterium sp. NML95-0358	702962	<0.01%	0.0002
Bacillus sp. enrichment culture clone HM-03	710712	<0.01%	0.0002
Streptococcus sp. oral taxon 064	712624	<0.01%	0.0002
Citrobacter sp. INBio2926D	753524	<0.01%	0.0002
Cellulomonas sp. CELLU-TOLU2	755992	<0.01%	0.0002
uncultured Limnohabitans sp.	768543	<0.01%	0.0002
Microbacterium sp. 0713P5-2	857429	<0.01%	0.0002
Pseudomonas sp. GGBSTD3	869840	<0.01%	0.0002
Clostridium sp. HGFM57	871056	<0.01%	0.0002
Flavobacterium sp. HME6125	871727	<0.01%	0.0002
Flavobacterium sp. HME6134	871733	<0.01%	0.0002
Klebsiella sp. VITPGP5AA	875798	<0.01%	0.0002
Flavobacterium sp. B226	907054	<0.01%	0.0002
Pseudomonas sp. 2-69(2010)	915076	<0.01%	0.0002
Pseudomonas sp. 2-78(2010)	915085	<0.01%	0.0002
Pseudomonas sp. 2-24(2010)	915207	<0.01%	0.0002
Pseudomonas sp. 2-50(2010)	915232	<0.01%	0.0002
Stenotrophomonas sp. C-S-PYD6	928632	<0.01%	0.0002
Brevibacillus sp. RHH26	947355	<0.01%	0.0002
Pseudomonas sp. SB14-15	979057	<0.01%	0.0002
Bacillus sp. ZK4792	1007293	<0.01%	0.0002
Pseudomonas sp. YXE3-18	1031389	<0.01%	0.0002
Pseudomonas sp. BIHB 1312	1034638	<0.01%	0.0002
Klebsiella sp. Y10	1052113	<0.01%	0.0002
Thermus sp. IC-174	1074248	<0.01%	0.0002
Citrobacter sp. XS-1	1078670	<0.01%	0.0002
Neisseria sp. 6332	1107316	<0.01%	0.0002
Flavobacterium sp. 978B-08	1114860	<0.01%	0.0002
Anaerococcus sp. PH9	1118055	<0.01%	0.0002
Neisseria sp. 11-26361	1127568	<0.01%	0.0002
Pseudomonas sp. B103T-5	1151748	<0.01%	0.0002
Lactobacillus sp. B164	1155802	<0.01%	0.0002
Clostridium thermophilus	1158061	<0.01%	0.0002
NA	-7	<0.01%	0.0001
Caulobacter sp.	78	<0.01%	0.0001
Novospirillum itersonii	189	<0.01%	0.0001
Paracoccus sp.	267	<0.01%	0.0001
Hydrogenophilus thermoluteolus	297	<0.01%	0.0001
Neisseria elongata	495	<0.01%	0.0001
Pectobacterium carotovorum	554	<0.01%	0.0001
Escherichia fergusonii	564	<0.01%	0.0001
Escherichia vulneris	566	<0.01%	0.0001
Raoultella terrigena	577	<0.01%	0.0001
Kluyvera cryocrescens	580	<0.01%	0.0001
Proteus mirabilis	584	<0.01%	0.0001
Providencia stuartii	588	<0.01%	0.0001
Serratia marcescens	615	<0.01%	0.0001
Shigella dysenteriae	622	<0.01%	0.0001
Aeromonas veronii	654	<0.01%	0.0001
Pasteurella multocida	747	<0.01%	0.0001
Pasteurella pneumotropica	758	<0.01%	0.0001
Bacteroides thetaiotaomicron	818	<0.01%	0.0001
Porphyromonas gingivalis	837	<0.01%	0.0001
Bdellovibrio bacteriovorus	959	<0.01%	0.0001
Pedobacter heparinus	984	<0.01%	0.0001
Micrococcus luteus	1270	<0.01%	0.0001
Staphylococcus sciuri	1296	<0.01%	0.0001
Streptococcus sp.	1306	<0.01%	0.0001
Streptococcus dysgalactiae	1334	<0.01%	0.0001
Streptococcus equinus	1335	<0.01%	0.0001
Lactococcus garvieae	1363	<0.01%	0.0001
Atopobium minutum	1381	<0.01%	0.0001
Aneurinibacillus aneurinilyticus	1391	<0.01%	0.0001
Bacillus mycoides	1405	<0.01%	0.0001
Geobacillus stearothermophilus	1422	<0.01%	0.0001
Clostridium histolyticum	1498	<0.01%	0.0001
Lactobacillus reuteri	1598	<0.01%	0.0001
Lactobacillus vaginalis	1633	<0.01%	0.0001
Actinomyces odontolyticus	1660	<0.01%	0.0001
Arthrobacter globiformis	1665	<0.01%	0.0001
Arthrobacter oxydans	1671	<0.01%	0.0001
Brevibacterium linens	1703	<0.01%	0.0001
Corynebacterium variabile	1727	<0.01%	0.0001
Rhodococcus erythropolis	1833	<0.01%	0.0001
Streptomyces virginiae	1961	<0.01%	0.0001
Mycoplasma pneumoniae	2104	<0.01%	0.0001
Peptococcus niger	2741	<0.01%	0.0001
Novosphingobium capsulatum	13688	<0.01%	0.0001
Sphingobium yanoikuyae	13690	<0.01%	0.0001
Prevotella nigrescens	28133	<0.01%	0.0001
Serratia proteamaculans	28151	<0.01%	0.0001
Arcobacter butzleri	28197	<0.01%	0.0001
Methylobacterium radiotolerans	31998	<0.01%	0.0001
Anaerococcus hydrogenalis	33029	<0.01%	0.0001
Neisseria perflava	33053	<0.01%	0.0001
Anoxybacillus flavithermus	33934	<0.01%	0.0001
Telluria mixta	34071	<0.01%	0.0001
Pseudomonas cichorii	36746	<0.01%	0.0001
Arthrobacter ureafaciens	37931	<0.01%	0.0001
Corynebacterium jeikeium	38289	<0.01%	0.0001
Cellvibrio mixtus	39650	<0.01%	0.0001
Veillonella atypica	39777	<0.01%	0.0001
Dialister pneumosintes	39950	<0.01%	0.0001
Zoogloea resiniphila	40561	<0.01%	0.0001
Brevibacillus borstelensis	45462	<0.01%	0.0001
Pseudomonas synxantha	47883	<0.01%	0.0001
Kluyvera ascorbata	51288	<0.01%	0.0001
Halomonas desiderata	52021	<0.01%	0.0001
Bosea thiooxidans	53254	<0.01%	0.0001
Enterococcus durans	53345	<0.01%	0.0001
Anaerococcus octavius	54007	<0.01%	0.0001
Brevibacillus centrosporus	54910	<0.01%	0.0001
Erwinia rhapontici	55212	<0.01%	0.0001
Janthinobacterium agaricidamnosum	55508	<0.01%	0.0001
Prevotella pallens	60133	<0.01%	0.0001
Rhizobium yanglingense	61013	<0.01%	0.0001
Enterobacter amnigenus	61646	<0.01%	0.0001
Pseudomonas knackmussii	65741	<0.01%	0.0001
Deinococcus geothermalis	68909	<0.01%	0.0001
Enterobacter cancerogenus	69218	<0.01%	0.0001
Erwinia psidii	69224	<0.01%	0.0001
Microbacterium trichothecenolyticum	69370	<0.01%	0.0001
Lonsdalea quercina	71657	<0.01%	0.0001
Brevundimonas aurantiaca	74316	<0.01%	0.0001
Brevundimonas poindexterae	74325	<0.01%	0.0001
Brevundimonas mediterranea	74329	<0.01%	0.0001
Pseudomonas libanensis	75588	<0.01%	0.0001
Halomonas pacifica	77098	<0.01%	0.0001
Microbacterium oxydans	82380	<0.01%	0.0001
Mannheimia granulomatis	85402	<0.01%	0.0001
Hydrogenophilus hirschii	85993	<0.01%	0.0001
Pseudomonas hibiscicola	86189	<0.01%	0.0001
Propionibacterium sp. V07/12348	87459	<0.01%	0.0001
Lactobacillus fornicalis	88164	<0.01%	0.0001
Pseudomonas sp. M1	95619	<0.01%	0.0001
Brevundimonas sp. LMG 11070	98511	<0.01%	0.0001
uncultured Acidobacterium sp.	114706	<0.01%	0.0001
Halomonas hydrothermalis	115561	<0.01%	0.0001
Pantoea sp. 57917	116021	<0.01%	0.0001
Cellulomonas sp. IM-8170	116257	<0.01%	0.0001
Bdellovibrio sp. SD1	126579	<0.01%	0.0001
Pseudoxanthomonas mexicana	128785	<0.01%	0.0001
Bifidobacterium sp. oral strain A32ED	135023	<0.01%	0.0001
Veillonella sp. oral clone AA050	135100	<0.01%	0.0001
Granulicatella elegans	137732	<0.01%	0.0001
Porphyromonas sp. oral clone CW034	139040	<0.01%	0.0001
Azospira oryzae	146939	<0.01%	0.0001
Lactobacillus sp. KC36b	147361	<0.01%	0.0001
uncultured bacterium UASB	150014	<0.01%	0.0001
Flavobacterium sp. GOBB3-209	151171	<0.01%	0.0001
Caulobacter vibrioides	155892	<0.01%	0.0001
uncultured Nitrobacter sp.	155911	<0.01%	0.0001
uncultured Nitrosospira sp.	156425	<0.01%	0.0001
Microbacterium resistens	156977	<0.01%	0.0001
uncultured Nitrospira sp.	157176	<0.01%	0.0001
uncultured Alcaligenes sp.	157925	<0.01%	0.0001
uncultured Deinococcus sp.	158789	<0.01%	0.0001
Cedecea neteri	158822	<0.01%	0.0001
uncultured Capnocytophaga sp.	159273	<0.01%	0.0001
uncultured Selenomonas sp.	159275	<0.01%	0.0001
uncultured Herbaspirillum sp.	160236	<0.01%	0.0001
uncultured Cytophaga sp.	160238	<0.01%	0.0001
Corynebacterium mastitidis	161890	<0.01%	0.0001
Corynebacterium sundsvallense	161902	<0.01%	0.0001
Bifidobacterium sp. oral strain H6-M4	163580	<0.01%	0.0001
Prevotella sp. oral clone DO039	163595	<0.01%	0.0001
uncultured Mycoplasma sp.	167967	<0.01%	0.0001
uncultured Enterococcus sp.	167972	<0.01%	0.0001
Streptococcus sp. 3192A	168467	<0.01%	0.0001
Pseudomonas extremorientalis	169669	<0.01%	0.0001
Brevundimonas nasdae	172043	<0.01%	0.0001
uncultured Shewanella sp.	173975	<0.01%	0.0001
Fusobacterium sp. oral clone BS011	175641	<0.01%	0.0001
Pseudomonas sp. YG-1	179009	<0.01%	0.0001
bromate-reducing bacterium B6	179178	<0.01%	0.0001
uncultured Haliscomenobacter sp.	180061	<0.01%	0.0001
Pseudomonas sp. P400Y-1	182686	<0.01%	0.0001
Acidovorax sp. OS-6	182695	<0.01%	0.0001
Paludibacter propionicigenes	185300	<0.01%	0.0001
uncultured Hydrogenophilus sp.	186053	<0.01%	0.0001
Corynebacterium glaucum	187491	<0.01%	0.0001
uncultured Aquamicrobium sp.	189684	<0.01%	0.0001
uncultured Paracoccus sp.	189685	<0.01%	0.0001
Flavobacterium sp. EP101	191344	<0.01%	0.0001
Corynebacterium atypicum	191610	<0.01%	0.0001
Alkanindiges illinoisensis	197183	<0.01%	0.0001
uncultured Sulfurospirillum sp.	197506	<0.01%	0.0001
Macrococcus brunensis	198483	<0.01%	0.0001
uncultured Hydrogenophaga sp.	199683	<0.01%	0.0001
Brevibacillus sp. YT-658	205324	<0.01%	0.0001
Brevibacillus sp. EK-287	205325	<0.01%	0.0001
uncultured Dysgonomonas sp.	206096	<0.01%	0.0001
Roseomonas mucosa	207340	<0.01%	0.0001
Asticcacaulis sp. KIN48	207961	<0.01%	0.0001
uncultured Agromyces sp.	211444	<0.01%	0.0001
uncultured Bosea sp.	211457	<0.01%	0.0001
Neisseria sp. 170702P2	211467	<0.01%	0.0001
Halomonas campaniensis	213554	<0.01%	0.0001
Thermus sp. YBJ-1	214940	<0.01%	0.0001
Bifidobacterium longum	216816	<0.01%	0.0001
Microvirga flocculans	217168	<0.01%	0.0001
Terrahaemophilus aromaticivorans	217202	<0.01%	0.0001
Arthrobacter sp. HJ4	218489	<0.01%	0.0001
Methylobacterium populi	223967	<0.01%	0.0001
Comamonas kerstersii	225992	<0.01%	0.0001
Prevotella shahii	228603	<0.01%	0.0001
Prevotella salivae	228604	<0.01%	0.0001
uncultured Mesorhizobium sp.	233795	<0.01%	0.0001
Lactobacillus kitasatonis	237446	<0.01%	0.0001
Oribacterium sinus	237576	<0.01%	0.0001
uncultured Serratia sp.	239175	<0.01%	0.0001
Arthrobacter sp. 108	241610	<0.01%	0.0001
Bacillus sp. IDA4575	242139	<0.01%	0.0001
Haemophilus sp. oral clone JM053	242637	<0.01%	0.0001
Prevotella sp. oral clone GI030	242665	<0.01%	0.0001
Leptotrichia sp. oral clone GT018	242673	<0.01%	0.0001
Prevotella bergensis	242750	<0.01%	0.0001
Pseudomonas sp. PAMU-1.9	243829	<0.01%	0.0001
Pseudomonas lurida	244566	<0.01%	0.0001
Pseudomonas sp. ps10-20	244622	<0.01%	0.0001
Pseudomonas sp. ps6-14	244671	<0.01%	0.0001
Bacillus sp. JS4	245311	<0.01%	0.0001
uncultured Erwinia sp.	246798	<0.01%	0.0001
Pseudomonas sp. MFY59	251059	<0.01%	0.0001
Pseudomonas sp. C-28	258480	<0.01%	0.0001
uncultured Fibrobacter sp.	261512	<0.01%	0.0001
Janibacter melonis	262209	<0.01%	0.0001
Actinobaculum sp. VA15-2004	263365	<0.01%	0.0001
uncultured Aeromonas sp.	263763	<0.01%	0.0001
uncultured Erythrobacter sp.	263913	<0.01%	0.0001
Cytophaga sp. 9726sp	265603	<0.01%	0.0001
Dermabacter sp. 9c-4	266965	<0.01%	0.0001
uncultured Dechlorosoma sp.	267630	<0.01%	0.0001
Agromyces sp. CM01	267642	<0.01%	0.0001
Brevibacterium sp. BH	271082	<0.01%	0.0001
Halomonas alkaliphila	272774	<0.01%	0.0001
Microbacterium oleivorans	273677	<0.01%	0.0001
uncultured Spirosoma sp.	278208	<0.01%	0.0001
Pseudomonas syncyanea	281467	<0.01%	0.0001
Fusobacterium canifelinum	285729	<0.01%	0.0001
Neisseria sp. R-22841	289001	<0.01%	0.0001
Proteiniphilum acetatigenes	294710	<0.01%	0.0001
Pseudomonas sp. R21-1	294729	<0.01%	0.0001
Pseudomonas sp. E3	295115	<0.01%	0.0001
uncultured Bordetella sp.	296836	<0.01%	0.0001
Microbacterium sp. I-F5	299701	<0.01%	0.0001
Janthinobacterium sp. J31	302150	<0.01%	0.0001
Bifidobacterium sp. S13-05	310940	<0.01%	0.0001
Bifidobacterium sp. S18-11	310941	<0.01%	0.0001
uncultured Catonella sp.	316097	<0.01%	0.0001
Staphylococcus sp. ORG01	317573	<0.01%	0.0001
uncultured Thermomonas sp.	318121	<0.01%	0.0001
Megasphaera sp. oral clone OH6A	319446	<0.01%	0.0001
Pseudomonas sp. R11	322519	<0.01%	0.0001
Granulicatella sp. oral clone ASCB09	325783	<0.01%	0.0001
Alistipes shahii	328814	<0.01%	0.0001
Ochrobactrum oryzae	335286	<0.01%	0.0001
Flavobacterium sp. Tibet-IIU27	345003	<0.01%	0.0001
Vibrio sp. V205	346205	<0.01%	0.0001
Pseudomonas sp. FL26-1	348735	<0.01%	0.0001
uncultured Johnsonella sp.	349271	<0.01%	0.0001
uncultured Phenylobacterium sp.	349273	<0.01%	0.0001
Pseudomonas sp. U347	349334	<0.01%	0.0001
Pseudomonas sp. 7028	349835	<0.01%	0.0001
Brooklawnia cerclae	349934	<0.01%	0.0001
Pseudomonas sp. LJ-E	355241	<0.01%	0.0001
Microbacterium sp. 62HD6	358305	<0.01%	0.0001
Oxalobacter sp. 62AP11	358320	<0.01%	0.0001
Neisseria sp. TM10	359077	<0.01%	0.0001
Pseudomonas sp. J10	360082	<0.01%	0.0001
Pseudomonas sp. L16	360835	<0.01%	0.0001
Arthrobacter phenanthrenivorans	361575	<0.01%	0.0001
Bdellovibrio sp. ETB	362448	<0.01%	0.0001
Flavobacterium sp. A23	362915	<0.01%	0.0001
Pseudomonas sp. D4	363623	<0.01%	0.0001
Rhizobacter fulvus	363843	<0.01%	0.0001
uncultured Leucobacter sp.	367516	<0.01%	0.0001
Brevibacterium sp. MN34	368315	<0.01%	0.0001
Haemophilus sp. COAD165	374804	<0.01%	0.0001
Pseudomonas sp. EMB 1	374850	<0.01%	0.0001
Neisseria sp. J01	375292	<0.01%	0.0001
Moraxella bovoculi	386891	<0.01%	0.0001
Bacillus sp. 3Sf11	388920	<0.01%	0.0001
Staphylococcus sp. 3Sf114	388945	<0.01%	0.0001
uncultured Frateuria sp.	390515	<0.01%	0.0001
Pseudomonas sp. LBUM223	397415	<0.01%	0.0001
Pseudomonas sp. BXWY3	398187	<0.01%	0.0001
Methylobacterium sp. WSM3674	398263	<0.01%	0.0001
Brevundimonas sp. BV8-1	399353	<0.01%	0.0001
Pseudomonas sp. D25	399603	<0.01%	0.0001
Pseudomonas sp. MA10	404126	<0.01%	0.0001
Stenotrophomonas sp. BMC	407028	<0.01%	0.0001
Pseudomonas sp. L-3	409330	<0.01%	0.0001
Pseudomonas sp. Dui-7	409620	<0.01%	0.0001
Peptoniphilus gorbachii	411567	<0.01%	0.0001
Arcanobacterium sp. NML 06501	411924	<0.01%	0.0001
Arthrobacter sp. Z63zhy	413540	<0.01%	0.0001
Halomonas saccharevitans	416872	<0.01%	0.0001
uncultured Bergeyella sp.	417617	<0.01%	0.0001
Chryseobacterium hominis	420404	<0.01%	0.0001
Brevibacillus sp. Pd-E-(r)-l-D-3(8)	423116	<0.01%	0.0001
Veillonella rogosae	423477	<0.01%	0.0001
Hydrogenophilus halorhabdus	425007	<0.01%	0.0001
Pseudomonas sp. G-1-11-12	428741	<0.01%	0.0001
Pseudoxanthomonas indica	428993	<0.01%	0.0001
Pelomonas puraquae	431059	<0.01%	0.0001
uncultured Elizabethkingia sp.	432638	<0.01%	0.0001
Bacillus sp. G1SF39	433999	<0.01%	0.0001
Neisseria sp. C144	435835	<0.01%	0.0001
Cellulosimicrobium sp. G4	447073	<0.01%	0.0001
[Brevibacterium] frigoritolerans	450367	<0.01%	0.0001
Arthrobacter sp. OS-02	450654	<0.01%	0.0001
Massilia aerilata	453817	<0.01%	0.0001
Massilia haematophila	457923	<0.01%	0.0001
uncultured Aminobacter sp.	458248	<0.01%	0.0001
Halomonas taeheungii	460871	<0.01%	0.0001
Microbacterium sp. SM-55	461456	<0.01%	0.0001
uncultured Oribacterium sp.	462198	<0.01%	0.0001
Janthinobacterium sp. AR02	467205	<0.01%	0.0001
Prevotella histicola	470565	<0.01%	0.0001
Flavobacterium sp. PR30-9	471754	<0.01%	0.0001
Microbacterium sp. JAM-AC0802	472080	<0.01%	0.0001
Paracoccus sp. PA216	477984	<0.01%	0.0001
Microbacterium sp. sq2	484418	<0.01%	0.0001
Pseudomonas sp. RD3SR3	485860	<0.01%	0.0001
uncultured Byssovorax sp.	487353	<0.01%	0.0001
Pseudomonas sp. LHL-SA	490107	<0.01%	0.0001
Enterobacter sp. L3R3-1	490191	<0.01%	0.0001
Janthinobacterium sp. AR12	492331	<0.01%	0.0001
Stenotrophomonas sp. BNV43	492759	<0.01%	0.0001
Bacillus sp. By187(B)Ydz-hh	493724	<0.01%	0.0001
Flavobacterium sp. WB4.4-89	498308	<0.01%	0.0001
Cellulosimicrobium sp. VTT E-073071	501731	<0.01%	0.0001
Cellulomonas sp. L-133	502258	<0.01%	0.0001
Murdochiella asaccharolytica	507844	<0.01%	0.0001
Flavobacterium sp. INBF006	509109	<0.01%	0.0001
Bacillus sp. 01082	509765	<0.01%	0.0001
Stenotrophomonas sp. Everest-gws-46	517465	<0.01%	0.0001
Atopobium sp. F0209	519019	<0.01%	0.0001
Lactobacillus sp. KLDS 1.0712	520079	<0.01%	0.0001
uncultured Azonexus sp.	520307	<0.01%	0.0001
Pseudomonas sp. yb130	520723	<0.01%	0.0001
Methylobacterium sp. CCBAU 65841	521548	<0.01%	0.0001
Chryseobacterium sp. AKB-2008-HE85	521825	<0.01%	0.0001
Flavobacterium sp. AKB-2008-JO104	521847	<0.01%	0.0001
Herbaspirillum sp. AKB-2008-TE24	522022	<0.01%	0.0001
Pelomonas sp. AKB-2008-HA2	522027	<0.01%	0.0001
Pseudomonas sp. M5-31	530621	<0.01%	0.0001
Pseudomonas sp. NP522b	537213	<0.01%	0.0001
Limnohabitans planktonicus	540060	<0.01%	0.0001
Klebsiella sp. W1-8	545873	<0.01%	0.0001
uncultured Steroidobacter sp.	549818	<0.01%	0.0001
Haemophilus sp. 27p25	553989	<0.01%	0.0001
Haemophilus sp. CCUG 50565	554016	<0.01%	0.0001
Haemophilus sp. HK 676	554017	<0.01%	0.0001
Chryseobacterium sp. M544	563232	<0.01%	0.0001
Pseudomonas sp. G12	564765	<0.01%	0.0001
Shigella sp. 4093	570219	<0.01%	0.0001
Enterobacter sp. 2S4	570230	<0.01%	0.0001
Clostridium sp. AG07-3	573253	<0.01%	0.0001
Clostridium sp. AG07-4	573254	<0.01%	0.0001
Clostridium sp. AL05-7	573258	<0.01%	0.0001
Clostridium sp. AL05-11	573259	<0.01%	0.0001
Clostridium sp. AL05-13	573261	<0.01%	0.0001
Acidovorax sp. NII-0922	576996	<0.01%	0.0001
Flavobacterium sp. CS34	582544	<0.01%	0.0001
Flavobacterium sp. CS36	582546	<0.01%	0.0001
Microbacterium sp. Acj 118	600635	<0.01%	0.0001
Mesorhizobium sp. Acj 124	600637	<0.01%	0.0001
Pseudomonas sp. 1G(2009)	608539	<0.01%	0.0001
uncultured Haliea sp.	622616	<0.01%	0.0001
Pseudomonas sp. III-116-17	626399	<0.01%	0.0001
Klebsiella sp. gx-118	627061	<0.01%	0.0001
Flavobacterium sp. A19MT3	629673	<0.01%	0.0001
Porphyromonas sp. 2007b	631024	<0.01%	0.0001
Porphyromonas sp. 2024b	631029	<0.01%	0.0001
Pseudomonas sp. PR6-3	641763	<0.01%	0.0001
Massilia sp. Sco-D07	642782	<0.01%	0.0001
Massilia sp. Sco-D11	642783	<0.01%	0.0001
Halomonas sp. gs2	644628	<0.01%	0.0001
Pseudomonas sp. AHD-1	645286	<0.01%	0.0001
Pseudomonas sp. JDC-14	647886	<0.01%	0.0001
Pseudomonas sp. JDC-18	647888	<0.01%	0.0001
Pseudomonas sp. JDC-24	647892	<0.01%	0.0001
Janthinobacterium sp. AbaPs-2	647993	<0.01%	0.0001
Janthinobacterium sp. AbaR-4	647994	<0.01%	0.0001
Janthinobacterium sp. BN-1	647995	<0.01%	0.0001
Janthinobacterium sp. BR-2	647996	<0.01%	0.0001
Pseudomonas sp. 13aug05	649115	<0.01%	0.0001
Stenotrophomonas sp. LCR33	649989	<0.01%	0.0001
Prevotella sp. oral taxon 299	652716	<0.01%	0.0001
Pedobacter sp. LACB-7	653881	<0.01%	0.0001
Cellulosimicrobium sp. C-48	654335	<0.01%	0.0001
Brevundimonas sp. ZF02	654947	<0.01%	0.0001
uncultured Scardovia sp.	655654	<0.01%	0.0001
Pseudomonas sp. x10(2009)	657350	<0.01%	0.0001
Brevibacillus sp. PCWCS5	659780	<0.01%	0.0001
Brevibacillus sp. TSWCS9	659783	<0.01%	0.0001
Acidovorax sp. N13	659884	<0.01%	0.0001
Staphylococcus sp. 80 JDE-2009	665753	<0.01%	0.0001
Flavobacterium sp. SK2	670053	<0.01%	0.0001
Pseudomonas sp. VS05	671003	<0.01%	0.0001
Enterobacter sp. DIC7JA	671181	<0.01%	0.0001
Peptoniphilus sp. oral taxon 836	671216	<0.01%	0.0001
Pseudomonas sp. DIV056	671680	<0.01%	0.0001
Stenotrophomonas sp. DIV100	671724	<0.01%	0.0001
Pseudomonas sp. A7-2	673554	<0.01%	0.0001
Cellulosimicrobium sp. 143-1	674504	<0.01%	0.0001
Pseudomonas sp. BBI2	675646	<0.01%	0.0001
Mirovirga sp. SWF67572	681393	<0.01%	0.0001
Armatimonas rosea	685828	<0.01%	0.0001
Mirovirga sp. KO	687904	<0.01%	0.0001
Bacillus sp. G11001	690362	<0.01%	0.0001
Janthinobacterium sp. AR-134	691271	<0.01%	0.0001
Bacteroides sp. 1B2	691435	<0.01%	0.0001
Pseudomonas sp. Lc31-6	701360	<0.01%	0.0001
Arenimonas sp. NA-09	706174	<0.01%	0.0001
Corynebacterium sp. NML 98-0116	706420	<0.01%	0.0001
Brevibacillus sp. 100-5	708073	<0.01%	0.0001
Brevibacillus sp. 100-9	708074	<0.01%	0.0001
Bacillus sp. enrichment culture clone HM-01	710710	<0.01%	0.0001
Bacillus sp. enrichment culture clone HM-02	710711	<0.01%	0.0001
Janthinobacterium sp. 4239	711538	<0.01%	0.0001
Aggregatibacter sp. oral taxon 513	712150	<0.01%	0.0001
Oribacterium sp. oral taxon 108	712414	<0.01%	0.0001
Agromyces sp. C42	717660	<0.01%	0.0001
Klebsiella sp. enrichment culture clone SRC	720799	<0.01%	0.0001
Bacillus sp. NP4	745113	<0.01%	0.0001
Sphingobacterium sp. Bt-34	745395	<0.01%	0.0001
Escherichia sp. enrichment culture clone NBAR005	747406	<0.01%	0.0001
Escherichia sp. enrichment culture clone NBAR024	747414	<0.01%	0.0001
Actinobaculum sp. 316321/08	749737	<0.01%	0.0001
Pseudomonas sp. Pseudo-EJB10	755999	<0.01%	0.0001
Flavobacterium sp. 001xTSA12A	756132	<0.01%	0.0001
Flavobacterium sp. 001xTSA12A	756134	<0.01%	0.0001
Flavobacterium sp. 01xTSA06A	756138	<0.01%	0.0001
Flavobacterium sp. 01xTSA28A	756149	<0.01%	0.0001
Curvibacter sp. ATCC 700892	767863	<0.01%	0.0001
Actinobaculum sp. v04 257809/08	794904	<0.01%	0.0001
Massilia sp. TS3	796007	<0.01%	0.0001
Cellulosimicrobium sp. WM-CZ02	860074	<0.01%	0.0001
Pedobacter sp. PBI 166	862131	<0.01%	0.0001
Pseudomonas sp. s127F50	862666	<0.01%	0.0001
Acidovorax oryzae	862720	<0.01%	0.0001
Cytophaga sp. enrichment culture clone Ac-C1	863498	<0.01%	0.0001
Bacillus sp. DU12(2010)	865106	<0.01%	0.0001
Bacillus sp. DU38(2010)	865199	<0.01%	0.0001
Porphyromonas sp. 1aAG15-1	865700	<0.01%	0.0001
Porphyromonas sp. sp2-iso-ab4	865702	<0.01%	0.0001
Prevotella sp. 1ab29-1	865703	<0.01%	0.0001
Rothia sp. 1ab21-1	865716	<0.01%	0.0001
Scardovia sp. sp4-iso-1	865722	<0.01%	0.0001
Streptococcus sp. sp3-iso-146x17	865743	<0.01%	0.0001
Burkholderia sp. R2S13	866728	<0.01%	0.0001
uncultured Telluria sp.	869497	<0.01%	0.0001
Bacillus sp. PBCC10	870954	<0.01%	0.0001
Bifidobacterium sp. HGAT3	871040	<0.01%	0.0001
Bifidobacterium sp. HGAT7	871044	<0.01%	0.0001
Bifidobacterium sp. HGAT9	871046	<0.01%	0.0001
Clostridium sp. HGFM130	871054	<0.01%	0.0001
Clostridium sp. HGFM74	871065	<0.01%	0.0001
Clostridium sp. HGFM77	871068	<0.01%	0.0001
Clostridium sp. HGFM82	871073	<0.01%	0.0001
Clostridium sp. HGFM87	871075	<0.01%	0.0001
Clostridium sp. HGFM90	871077	<0.01%	0.0001
Haemophilus sp. HGPR40	871100	<0.01%	0.0001
Haemophilus sp. HGPR69	871119	<0.01%	0.0001
Haemophilus sp. HGPR70	871120	<0.01%	0.0001
Pseudomonas sp. TA12-C	871574	<0.01%	0.0001
Flavobacterium sp. HME6141	874387	<0.01%	0.0001
Pseudomonas sp. NCCP-18	875226	<0.01%	0.0001
Brevibacillus sp. R-36717	875287	<0.01%	0.0001
Peptoniphilus sp. 12-5	875462	<0.01%	0.0001
Aminobacter sp. CL-9.08	879202	<0.01%	0.0001
Gemmata sp. Wa1-6	886826	<0.01%	0.0001
Brevundimonas sp. NBGD22	888110	<0.01%	0.0001
Halomonas sp. 20S07-Zb4-3	889588	<0.01%	0.0001
Bacillus sp. b34(2010)	904526	<0.01%	0.0001
Flavobacterium sp. B130	907038	<0.01%	0.0001
Pseudomonas sp. NyZ47	907483	<0.01%	0.0001
Pseudomonas sp. 2A9S1	908558	<0.01%	0.0001
Stenotrophomonas sp. 2A9N6	908565	<0.01%	0.0001
Pseudomonas sp. THt15-5	911099	<0.01%	0.0001
Pseudomonas sp. 2-10(2010)	915193	<0.01%	0.0001
Pseudomonas sp. C-J-PYD5	928592	<0.01%	0.0001
Stenotrophomonas sp. C-J-PYD1	928624	<0.01%	0.0001
Brevibacillus sp. IMM04	928874	<0.01%	0.0001
Bacillus sp. HaNA1	930444	<0.01%	0.0001
Pseudomonas sp. SeLB1	930501	<0.01%	0.0001
Staphylococcus sp. CNE 3	936208	<0.01%	0.0001
Bacillus sp. CNE 6	936215	<0.01%	0.0001
Bacillus sp. CNE 8	936216	<0.01%	0.0001
Bacillus sp. CNE 9	936217	<0.01%	0.0001
Bifidobacterium sp. MSX5B	936553	<0.01%	0.0001
Brevibacillus sp. MA3-4	937680	<0.01%	0.0001
Anaerococcus sp. 8404299	938290	<0.01%	0.0001
Anaerococcus sp. 8405254	938291	<0.01%	0.0001
Cryobacterium sp. enrichment culture clone 03SU12	940146	<0.01%	0.0001
Rhodoluna sp. KAS8	942882	<0.01%	0.0001
Rhodoluna sp. KAS9	942883	<0.01%	0.0001
Agromyces sp. QDZ-A	948272	<0.01%	0.0001
Halomonas sp. L-17	948650	<0.01%	0.0001
Pseudomonas sp. WB19-24	979070	<0.01%	0.0001
Flavobacterium sp. OL2	981586	<0.01%	0.0001
Erythrobacter sp. RCC 1889	985019	<0.01%	0.0001
Brevibacillus sp. N3	988326	<0.01%	0.0001
Pseudomonas sp. KB23	992303	<0.01%	0.0001
Paracoccus sp. KS-11 Z8B-43	997426	<0.01%	0.0001
Agromyces sp. IARI-CS-28	1004539	<0.01%	0.0001
Clostridium sp. A3LF 68	1007492	<0.01%	0.0001
Flavobacterium sp. MK3	1017018	<0.01%	0.0001
Comamonas sp. MZ	1026867	<0.01%	0.0001
Brevibacillus sp. HL-2	1030098	<0.01%	0.0001
Pseudomonas sp. YXE2-f	1031387	<0.01%	0.0001
Flavobacterium sp. 16AGV	1035324	<0.01%	0.0001
Bacillus sp. A2-19	1040747	<0.01%	0.0001
Pseudomonas sp. Ebht3	1040969	<0.01%	0.0001
Microbacterium sp. F3	1041108	<0.01%	0.0001
Bacillus sp. EKF(2011)	1041333	<0.01%	0.0001
Brevibacterium sp. Cr-B117	1041362	<0.01%	0.0001
Pseudomonas sp. S2ID1(2011)	1042093	<0.01%	0.0001
Pseudomonas sp. S2ID7(2011)	1042097	<0.01%	0.0001
Pseudomonas sp. S2IP13(2011)	1042099	<0.01%	0.0001
Janthinobacterium sp. IARI-L-110	1045329	<0.01%	0.0001
Cellulosimicrobium sp. T5	1045538	<0.01%	0.0001
Pseudomonas sp. AIC8-6	1048746	<0.01%	0.0001
Kinneretia sp. JSC-R2-221-3	1051559	<0.01%	0.0001
Pseudomonas sp. AT3-1	1054052	<0.01%	0.0001
Cellulosimicrobium sp. 20.1 KSS	1070076	<0.01%	0.0001
Haemophilus sp. HK 2148	1078395	<0.01%	0.0001
Haemophilus sputorum	1078480	<0.01%	0.0001
Halomonas sp. RHS-str.204Cr C	1082811	<0.01%	0.0001
Clostridium sp. T60C111	1084265	<0.01%	0.0001
Clostridium sp. T60C212	1084267	<0.01%	0.0001
Halobacillus sp. LYG1-4	1085582	<0.01%	0.0001
Pseudomonas sp. Jpyr-3	1090336	<0.01%	0.0001
Veillonella sp. OK5	1096933	<0.01%	0.0001
Naxibacter sp. LC063	1114347	<0.01%	0.0001
Massilia sp. LC318	1114381	<0.01%	0.0001
Naxibacter sp. LC446	1114560	<0.01%	0.0001
Flavobacterium sp. 983-08	1114861	<0.01%	0.0001
Massilia sp. LC268	1120657	<0.01%	0.0001
Bacillus sp. KC4(2011)	1124563	<0.01%	0.0001
Bacillus sp. KC2(2011)	1124567	<0.01%	0.0001
Stenotrophomonas sp. enrichment culture clone GLS1	1129265	<0.01%	0.0001
Pseudomonas sp. JS2212	1134029	<0.01%	0.0001
Brevundimonas sp. GNDN8	1134861	<0.01%	0.0001
Fusobacterium sp. canine oral taxon 236	1151524	<0.01%	0.0001
Janthinobacterium sp. HC3-16	1156238	<0.01%	0.0001
Janthinobacterium sp. HC6-8	1156270	<0.01%	0.0001
Janthinobacterium sp. HC7-1	1156271	<0.01%	0.0001
Pseudomonas sp. QLD-10	1156462	<0.01%	0.0001
Massilia sp. 9NM-2	1158397	<0.01%	0.0001
Bifidobacterium sp. MSTE12	1161409	<0.01%	0.0001
Pseudomonas sp. HOS	1162143	<0.01%	0.0001
Methylobacterium sp. XWS-36	1162519	<0.01%	0.0001
Burkholderia sp. ZBC2	1163467	<0.01%	0.0001
Curvibacter sp. HJ-DR1	1165342	<0.01%	0.0001
Massilia sp. S5-252-1	1166153	<0.01%	0.0001
Pseudomonas sp. PBP4	1166498	<0.01%	0.0001
Pseudomonas sp. 2	4BNP	7	<0.01%
Methylophilus methylotrophus	17	<0.01%	<0.01%
Shewanella putrefaciens	24	<0.01%	<0.01%
Vitreoscilla filiformis	63	<0.01%	<0.01%
Simonsiella muelleri	72	<0.01%	<0.01%
Ancylobacter aquaticus	100	<0.01%	<0.01%
Pirellula sp.	117	<0.01%	<0.01%
Spirochaeta aurantia	147	<0.01%	<0.01%
Treponema denticola	158	<0.01%	<0.01%
Treponema sp.	166	<0.01%	<0.01%
Azospirillum lipoferum	193	<0.01%	<0.01%
Campylobacter curvus	200	<0.01%	<0.01%
Campylobacter mucosalis	202	<0.01%	<0.01%
Campylobacter rectus	203	<0.01%	<0.01%
Campylobacter showae	204	<0.01%	<0.01%
Brucella abortus	235	<0.01%	<0.01%
Flavobacterium aquatile	245	<0.01%	<0.01%
Chryseobacterium gleum	250	<0.01%	<0.01%
Chryseobacterium indoltheticum	254	<0.01%	<0.01%
Sphingobacterium thalpophilum	259	<0.01%	<0.01%
Thermus thermophilus	274	<0.01%	<0.01%
Xanthobacter flavus	281	<0.01%	<0.01%
Pseudomonas fragi	296	<0.01%	<0.01%
Pseudomonas mendocina	300	<0.01%	<0.01%
Pseudomonas oleovorans	301	<0.01%	<0.01%
Ralstonia solanacearum	305	<0.01%	<0.01%
Pseudomonas syringae	317	<0.01%	<0.01%
Pseudomonas pseudoalcaligenes	330	<0.01%	<0.01%
Zoogloea ramigera	350	<0.01%	<0.01%
Sinorhizobium fredii	380	<0.01%	<0.01%
Mesorhizobium loti	381	<0.01%	<0.01%
Sinorhizobium meliloti	382	<0.01%	<0.01%
Rhizobium leguminosarum	384	<0.01%	<0.01%
Rhizobium phaseoli	396	<0.01%	<0.01%
Rhizobium tropici	398	<0.01%	<0.01%
Rhizobium galegae	399	<0.01%	<0.01%
Methylobacillus glycogenes	406	<0.01%	<0.01%
Methylobacterium extorquens	408	<0.01%	<0.01%
Moraxella bovis	476	<0.01%	<0.01%
Moraxella lacunata	477	<0.01%	<0.01%
Neisseria lactamica	486	<0.01%	<0.01%
Neisseria polysaccharea	489	<0.01%	<0.01%
Neisseria sicca	490	<0.01%	<0.01%
Neisseria canis	493	<0.01%	<0.01%
Bergeriella denitrificans	494	<0.01%	<0.01%
Kingella denitrificans	502	<0.01%	<0.01%
Kingella oralis	505	<0.01%	<0.01%
Alcaligenes sp.	512	<0.01%	<0.01%
Eikenella corrodens	539	<0.01%	<0.01%
Erwinia amylovora	552	<0.01%	<0.01%
Pantoea ananatis	553	<0.01%	<0.01%
Escherichia hermannii	565	<0.01%	<0.01%
Hafnia alvei	569	<0.01%	<0.01%
Klebsiella sp.	576	<0.01%	<0.01%
Providencia rettgeri	587	<0.01%	<0.01%
Serratia liquefaciens	614	<0.01%	<0.01%
Yersinia enterocolitica	630	<0.01%	<0.01%
Yersinia intermedia	631	<0.01%	<0.01%
Yersinia pestis	632	<0.01%	<0.01%
Yersinia bercovieri	634	<0.01%	<0.01%
Edwardsiella tarda	636	<0.01%	<0.01%
Aeromonas hydrophila	644	<0.01%	<0.01%
Aeromonas salmonicida	645	<0.01%	<0.01%
Aeromonas caviae	648	<0.01%	<0.01%
Aeromonas schubertii	652	<0.01%	<0.01%
Vibrio parahaemolyticus	670	<0.01%	<0.01%
Vibrio fluvialis	676	<0.01%	<0.01%
Aggregatibacter actinomycetemcomitans	714	<0.01%	<0.01%
Bacteroides uniformis	820	<0.01%	<0.01%
Bacteroides vulgatus	821	<0.01%	<0.01%
Campylobacter gracilis	824	<0.01%	<0.01%
Prevotella loescheii	840	<0.01%	<0.01%
Fusobacterium gonidiaformans	849	<0.01%	<0.01%
Fusobacterium simiae	855	<0.01%	<0.01%
Fusobacterium ulcerans	861	<0.01%	<0.01%
Desulfovibrio desulfuricans	876	<0.01%	<0.01%
Megasphaera elsdenii	907	<0.01%	<0.01%
Nitrosomonas europaea	915	<0.01%	<0.01%
Acidithiobacillus thiooxidans	930	<0.01%	<0.01%
Thiobacillus thioparus	931	<0.01%	<0.01%
Bacteriovorax stolpii	960	<0.01%	<0.01%
Herbaspirillum seropedicae	964	<0.01%	<0.01%
Cytophaga hutchinsonii	985	<0.01%	<0.01%
Sphingobacterium mizutaii	1010	<0.01%	<0.01%
Capnocytophaga gingivalis	1017	<0.01%	<0.01%
Capnocytophaga ochracea	1018	<0.01%	<0.01%
Capnocytophaga sputigena	1019	<0.01%	<0.01%
Rhodobacter capsulatus	1061	<0.01%	<0.01%
Rhodopseudomonas palustris	1076	<0.01%	<0.01%
Leuconostoc mesenteroides	1245	<0.01%	<0.01%
Leuconostoc lactis	1246	<0.01%	<0.01%
Micrococcus sp.	1271	<0.01%	<0.01%
Dermacoccus nishinomiyaensis	1274	<0.01%	<0.01%
Kocuria rosea	1275	<0.01%	<0.01%
Kytococcus sedentarius	1276	<0.01%	<0.01%
Staphylococcus warneri	1292	<0.01%	<0.01%
Deinococcus radiodurans	1299	<0.01%	<0.01%
Streptococcus gordonii	1302	<0.01%	<0.01%
Streptococcus suis	1307	<0.01%	<0.01%
Streptococcus mutans	1309	<0.01%	<0.01%
Streptococcus pyogenes	1314	<0.01%	<0.01%
Blautia hansenii	1322	<0.01%	<0.01%
Streptococcus canis	1329	<0.01%	<0.01%
Streptococcus intermedius	1338	<0.01%	<0.01%
Streptococcus porcinus	1340	<0.01%	<0.01%
Streptococcus vestibularis	1343	<0.01%	<0.01%
Streptococcus uberis	1349	<0.01%	<0.01%
Enterococcus gallinarum	1353	<0.01%	<0.01%
Enterococcus hirae	1354	<0.01%	<0.01%
Lactococcus raffinolactis	1366	<0.01%	<0.01%
Aerococcus urinae	1376	<0.01%	<0.01%
Aerococcus viridans	1377	<0.01%	<0.01%
Atopobium parvulum	1382	<0.01%	<0.01%
Atopobium rimae	1383	<0.01%	<0.01%
Bacillus licheniformis	1402	<0.01%	<0.01%
Bacillus megaterium	1404	<0.01%	<0.01%
Bacillus pumilus	1408	<0.01%	<0.01%
Bacillus sp.	1409	<0.01%	<0.01%
Lysinibacillus sphaericus	1421	<0.01%	<0.01%
Geobacillus thermoglucosidasius	1426	<0.01%	<0.01%
Amphibacillus xylanus	1449	<0.01%	<0.01%
Bacillus badius	1455	<0.01%	<0.01%
Sporosarcina pasteurii	1474	<0.01%	<0.01%
Bacillus simplex	1478	<0.01%	<0.01%
Clostridium cadaveris	1529	<0.01%	<0.01%
Clostridium clostridioforme	1531	<0.01%	<0.01%
Blautia coccoides	1532	<0.01%	<0.01%
Clostridium leptum	1535	<0.01%	<0.01%
Clostridium tertium	1559	<0.01%	<0.01%
Leifsonia xyli	1575	<0.01%	<0.01%
Lactobacillus casei	1582	<0.01%	<0.01%
Lactobacillus plantarum	1590	<0.01%	<0.01%
Lactobacillus fermentum	1613	<0.01%	<0.01%
Lactobacillus salivarius	1624	<0.01%	<0.01%
Lactobacillus oris	1632	<0.01%	<0.01%
Renibacterium salmoninarum	1646	<0.01%	<0.01%
Erysipelothrix rhusiopathiae	1648	<0.01%	<0.01%
Actinomyces naeslundii	1655	<0.01%	<0.01%
Actinomyces viscosus	1656	<0.01%	<0.01%
Actinobaculum suis	1657	<0.01%	<0.01%
Arthrobacter sp.	1667	<0.01%	<0.01%
Arthrobacter citreus	1670	<0.01%	<0.01%
Arthrobacter ramosus	1672	<0.01%	<0.01%
Arthrobacter polychromogenes	1676	<0.01%	<0.01%
Arthrobacter pascens	1677	<0.01%	<0.01%
Bifidobacterium bifidum	1681	<0.01%	<0.01%
Bifidobacterium breve	1685	<0.01%	<0.01%
Bifidobacterium pseudolongum	1694	<0.01%	<0.01%
Corynebacterium stationis	1705	<0.01%	<0.01%
Corynebacterium diphtheriae	1717	<0.01%	<0.01%
Corynebacterium pseudotuberculosis	1719	<0.01%	<0.01%
Corynebacterium xerosis	1725	<0.01%	<0.01%
Propionibacterium acidipropionici	1748	<0.01%	<0.01%
Propionibacterium propionicum	1750	<0.01%	<0.01%
Mycobacterium fortuitum	1766	<0.01%	<0.01%
Mycobacterium chelonae	1774	<0.01%	<0.01%
Mycobacterium marinum	1781	<0.01%	<0.01%
Mycobacterium sp.	1785	<0.01%	<0.01%
Mycobacterium asiaticum	1790	<0.01%	<0.01%
Mycobacterium chitae	1792	<0.01%	<0.01%
Mycobacterium neoaurum	1795	<0.01%	<0.01%
Mycobacterium obuense	1807	<0.01%	<0.01%
Rhodococcus fascians	1828	<0.01%	<0.01%
Rhodococcus rhodochrous	1829	<0.01%	<0.01%
Nocardioides jensenii	1843	<0.01%	<0.01%
Streptomyces avidinii	1895	<0.01%	<0.01%
Streptomyces lavendulae	1914	<0.01%	<0.01%
Streptomyces goshikiensis	1942	<0.01%	<0.01%
Streptomyces vinaceus	1960	<0.01%	<0.01%
Curtobacterium flaccumfaciens	2035	<0.01%	<0.01%
Curtobacterium citreum	2036	<0.01%	<0.01%
Pimelobacter simplex	2045	<0.01%	<0.01%
Rothia dentocariosa	2047	<0.01%	<0.01%
Gordonia bronchialis	2054	<0.01%	<0.01%
Gordonia terrae	2055	<0.01%	<0.01%
Sphaerobacter thermophilus	2057	<0.01%	<0.01%
Mycoplasma arginini	2094	<0.01%	<0.01%
Ureaplasma urealyticum	2130	<0.01%	<0.01%
Cardiobacterium hominis	2718	<0.01%	<0.01%
Carnobacterium divergens	2748	<0.01%	<0.01%
Carnobacterium maltaromaticum	2751	<0.01%	<0.01%
Acidovorax facilis	12917	<0.01%	<0.01%
Corynebacterium flavescens	28028	<0.01%	<0.01%
Lysinibacillus fusiformis	28031	<0.01%	<0.01%
Staphylococcus lugdunensis	28035	<0.01%	<0.01%
Neisseria weaveri	28091	<0.01%	<0.01%
Burkholderia gladioli	28095	<0.01%	<0.01%
Phyllobacterium myrsinacearum	28101	<0.01%	<0.01%
Tannerella forsythia	28112	<0.01%	<0.01%
Bacteroides ovatus	28116	<0.01%	<0.01%
Odoribacter splanchnicus	28118	<0.01%	<0.01%
Porphyromonas asaccharolytica	28123	<0.01%	<0.01%
Prevotella denticola	28129	<0.01%	<0.01%
Prevotella oralis	28134	<0.01%	<0.01%
Prevotella oris	28135	<0.01%	<0.01%
Prevotella oulorum	28136	<0.01%	<0.01%
Prevotella veroralis	28137	<0.01%	<0.01%
Yersinia kristensenii	28152	<0.01%	<0.01%
Vibrio metschnikovii	28172	<0.01%	<0.01%
Arcobacter cryaerophilus	28198	<0.01%	<0.01%
Peredibacter starrii	28202	<0.01%	<0.01%
Chelatococcus asaccharovorans	28210	<0.01%	<0.01%
Burkholderia pseudomallei	28450	<0.01%	<0.01%
Actinomyces sp.	29317	<0.01%	<0.01%
Clostridium sardiniense	29369	<0.01%	<0.01%
Staphylococcus caprae	29380	<0.01%	<0.01%
Staphylococcus saprophyticus	29385	<0.01%	<0.01%
Staphylococcus sp.	29387	<0.01%	<0.01%
Staphylococcus capitis	29388	<0.01%	<0.01%
Methylobacterium rhodesianum	29427	<0.01%	<0.01%
Methylobacterium rhodinum	29428	<0.01%	<0.01%
Methylobacterium zatmanii	29429	<0.01%	<0.01%
Neisseria pharyngis	29434	<0.01%	<0.01%
Pseudomonas flavescens	29435	<0.01%	<0.01%
Paucimonas lemoignei	29443	<0.01%	<0.01%
Rhizobium etli	29449	<0.01%	<0.01%
Brucella melitensis	29459	<0.01%	<0.01%
Yersinia ruckeri	29486	<0.01%	<0.01%
Photorhabdus luminescens	29488	<0.01%	<0.01%
Turneriella parva	29510	<0.01%	<0.01%
Flavobacterium pectinovorum	29533	<0.01%	<0.01%
Flavobacterium saccharophilum	29534	<0.01%	<0.01%
Halomonas variabilis	31910	<0.01%	<0.01%
Brevibacterium iodinum	31943	<0.01%	<0.01%
Achromobacter denitrificans	32002	<0.01%	<0.01%
Comamonas terrigena	32013	<0.01%	<0.01%
Acidovorax konjaci	32040	<0.01%	<0.01%
Propionibacterium granulosum	33011	<0.01%	<0.01%
Phascolarctobacterium faecium	33025	<0.01%	<0.01%
Peptoniphilus indolicus	33030	<0.01%	<0.01%
Anaerococcus lactolyticus	33032	<0.01%	<0.01%
Blautia producta	33035	<0.01%	<0.01%
Coprococcus eutactus	33043	<0.01%	<0.01%
Sphingopyxis terrae	33052	<0.01%	<0.01%
Thauera selenatis	33058	<0.01%	<0.01%
Yersinia mollaretii	33060	<0.01%	<0.01%
Pseudomonas viridiflava	33069	<0.01%	<0.01%
Curtobacterium luteum	33881	<0.01%	<0.01%
Microbacterium imperiale	33884	<0.01%	<0.01%
Microbacterium lacticum	33885	<0.01%	<0.01%
Enterococcus avium	33945	<0.01%	<0.01%
Kurthia gibsonii	33946	<0.01%	<0.01%
Lactobacillus johnsonii	33959	<0.01%	<0.01%
Leuconostoc citreum	33964	<0.01%	<0.01%
Leuconostoc pseudomesenteroides	33968	<0.01%	<0.01%
Paracoccus aminovorans	34004	<0.01%	<0.01%
Paracoccus versutus	34007	<0.01%	<0.01%
Blastomonas natatoria	34015	<0.01%	<0.01%
Neisseria flava	34026	<0.01%	<0.01%
Rahnella aquatilis	34038	<0.01%	<0.01%
Eubacterium brachy	35517	<0.01%	<0.01%
Mogibacterium timidum	35519	<0.01%	<0.01%
Citrobacter amalonaticus	35703	<0.01%	<0.01%
Bifidobacterium choerinum	35760	<0.01%	<0.01%
Nocardioides sp.	35761	<0.01%	<0.01%
Erythromicrobium ramosum	35811	<0.01%	<0.01%
Bordetella holmesii	35814	<0.01%	<0.01%
Bilophila wadsworthia	35833	<0.01%	<0.01%
Holophaga foetida	35839	<0.01%	<0.01%
Microbacterium aurum	36805	<0.01%	<0.01%
Microbacterium dextranolyticum	36806	<0.01%	<0.01%
Mycobacterium abscessus	36809	<0.01%	<0.01%
Brucella canis	36855	<0.01%	<0.01%
Hymenobacter ocellatus	36878	<0.01%	<0.01%
Nocardia farcinica	37329	<0.01%	<0.01%
Planctomyces sp.	37635	<0.01%	<0.01%
Enterococcus casseliflavus	37734	<0.01%	<0.01%
Dietzia maris	37915	<0.01%	<0.01%
Arthrobacter crystallopoietes	37928	<0.01%	<0.01%
Arthrobacter protophormiae	37930	<0.01%	<0.01%
Corynebacterium afermentans	38286	<0.01%	<0.01%
Corynebacterium macginleyi	38290	<0.01%	<0.01%
Corynebacterium minutissimum	38301	<0.01%	<0.01%
Rhodococcus rhodnii	38312	<0.01%	<0.01%
Blastococcus aggregatus	38502	<0.01%	<0.01%
Eubacterium rectale	39491	<0.01%	<0.01%
Sulfurimonas denitrificans	39766	<0.01%	<0.01%
Klebsiella granulomatis	39824	<0.01%	<0.01%
Methylobacterium mesophilicum	39956	<0.01%	<0.01%
Streptomyces nodosus	40318	<0.01%	<0.01%
[Ruminococcus] obeum	40520	<0.01%	<0.01%
Leptotrichia buccalis	40542	<0.01%	<0.01%
Sutterella wadsworthensis	40545	<0.01%	<0.01%
Xenorhabdus bovienii	40576	<0.01%	<0.01%
Xenorhabdus poinarii	40577	<0.01%	<0.01%
Ewingella americana	41202	<0.01%	<0.01%
Beggiatoa sp. 1401-13	41216	<0.01%	<0.01%
Porphyromonas catoniae	41976	<0.01%	<0.01%
Corynebacterium argentoratense	42817	<0.01%	<0.01%
Tissierella praeacuta	43131	<0.01%	<0.01%
Pseudomonas alcaligenes	43263	<0.01%	<0.01%
Mycobacterium peregrinum	43304	<0.01%	<0.01%
Arthrobacter histidinolovorans	43664	<0.01%	<0.01%
Corynebacterium amycolatum	43765	<0.01%	<0.01%
Rhodococcus equi	43767	<0.01%	<0.01%
Corynebacterium matruchotii	43768	<0.01%	<0.01%
Catonella morbi	43997	<0.01%	<0.01%
Enterococcus dispar	44009	<0.01%	<0.01%
Paenibacillus validus	44253	<0.01%	<0.01%
Tsukamurella spumae	44753	<0.01%	<0.01%
Capnocytophaga granulosa	45242	<0.01%	<0.01%
Capnocytophaga haemolytica	45243	<0.01%	<0.01%
Dysgonomonas capnocytophagoides	45254	<0.01%	<0.01%
Methylophilus leisingeri	45393	<0.01%	<0.01%
Streptococcus cristatus	45634	<0.01%	<0.01%
Salinicoccus roseus	45670	<0.01%	<0.01%
Granulicatella adiacens	46124	<0.01%	<0.01%
Abiotrophia defectiva	46125	<0.01%	<0.01%
Staphylococcus chromogenes	46126	<0.01%	<0.01%
Parabacteroides merdae	46503	<0.01%	<0.01%
Bacteroides stercoris	46506	<0.01%	<0.01%
Devosia riboflavina	46914	<0.01%	<0.01%
Tsukamurella pulmonis	47312	<0.01%	<0.01%
Hydrogenophaga pseudoflava	47421	<0.01%	<0.01%
Pedomicrobium australicum	47496	<0.01%	<0.01%
Lautropia mirabilis	47671	<0.01%	<0.01%
Pasteurella sp. CCUG 16500	47737	<0.01%	<0.01%
Pasteurella sp. CCUG 16504	47739	<0.01%	<0.01%
Pseudomonas oryzihabitans	47885	<0.01%	<0.01%
Serratia fonticola	47917	<0.01%	<0.01%
Paracoccus sp. KS1	47955	<0.01%	<0.01%
Methylobacterium thiocyanatum	47958	<0.01%	<0.01%
Prosthecobacter vanneervenii	48466	<0.01%	<0.01%
Novosphingobium subterraneum	48936	<0.01%	<0.01%
Candidatus Arthromitus sp. SFB-mouse	49118	<0.01%	<0.01%
Actinobacillus porcinus	51048	<0.01%	<0.01%
Eubacterium saphenum	51123	<0.01%	<0.01%
Treponema maltophilum	51160	<0.01%	<0.01%
Prevotella dentalis	52227	<0.01%	<0.01%
Acetobacterium carbinolicum	52690	<0.01%	<0.01%
Acetobacterium wieringae	52694	<0.01%	<0.01%
Actinomyces gerencseriae	52769	<0.01%	<0.01%
Actinomyces meyeri	52773	<0.01%	<0.01%
Enterococcus mundtii	53346	<0.01%	<0.01%
Corynebacterium coyleae	53374	<0.01%	<0.01%
Friedmanniella antarctica	53388	<0.01%	<0.01%
Xanthomonas axonopodis	53413	<0.01%	<0.01%
Treponema lecithinolyticum	53418	<0.01%	<0.01%
Janibacter limosus	53458	<0.01%	<0.01%
Paracoccus solventivorans	53463	<0.01%	<0.01%
Peptoniphilus harei	54005	<0.01%	<0.01%
unidentified proteobacterium arc31	54519	<0.01%	<0.01%
unidentified proteobacterium arc53	54525	<0.01%	<0.01%
Pectobacterium wasabiae	55208	<0.01%	<0.01%
Pantoea cypripedii	55209	<0.01%	<0.01%
Brenneria nigrifluens	55210	<0.01%	<0.01%
Actinomyces graevenitzii	55565	<0.01%	<0.01%
Sandaracinobacter sibiricus	56359	<0.01%	<0.01%
Rhizobium gallicum	56730	<0.01%	<0.01%
Afipia genosp. 7	56982	<0.01%	<0.01%
Afipia genosp. 9	56984	<0.01%	<0.01%
Afipia genosp. 11	56986	<0.01%	<0.01%
Amaricoccus tamworthensis	57002	<0.01%	<0.01%
Microbacterium esteraromaticum	57043	<0.01%	<0.01%
Corynebacterium mucifaciens	57171	<0.01%	<0.01%
Rhizobium mongolense	57676	<0.01%	<0.01%
Citrobacter braakii	57706	<0.01%	<0.01%
Enterococcus asini	57732	<0.01%	<0.01%
Rahnella genomosp. 3	58169	<0.01%	<0.01%
Treponema medium	58231	<0.01%	<0.01%
Desulfovibrio intestinalis	58621	<0.01%	<0.01%
Streptococcus macedonicus	59310	<0.01%	<0.01%
Paracoccus marcusii	59779	<0.01%	<0.01%
Pantoea dispersa	59814	<0.01%	<0.01%
Paenibacillus alginolyticus	59839	<0.01%	<0.01%
Paenibacillus chondroitinus	59842	<0.01%	<0.01%
Paenibacillus glucanolyticus	59843	<0.01%	<0.01%
Nocardioides fulvus	60448	<0.01%	<0.01%
Burkholderia glathei	60547	<0.01%	<0.01%
Burkholderia vietnamiensis	60552	<0.01%	<0.01%
Sanguibacter keddieii	60920	<0.01%	<0.01%
Sanguibacter inulinus	60922	<0.01%	<0.01%
Sanguibacter sp.	60923	<0.01%	<0.01%
Staphylococcus succinus	61015	<0.01%	<0.01%
Corynebacterium durum	61592	<0.01%	<0.01%
Paenibacillus mucilaginosus	61624	<0.01%	<0.01%
Kluyvera intermedia	61648	<0.01%	<0.01%
Methylopila capsulata	61654	<0.01%	<0.01%
Pseudomonas sp. IC038	62102	<0.01%	<0.01%
Shewanella baltica	62322	<0.01%	<0.01%
Corynebacterium thomssenii	62629	<0.01%	<0.01%
Nevskia ramosa	64002	<0.01%	<0.01%
Corynebacterium ulcerans	65058	<0.01%	<0.01%
Mycoplasma wenyonii	65123	<0.01%	<0.01%
Hydrogenophaga palleronii	65655	<0.01%	<0.01%
Hydrogenophaga taeniospiralis	65656	<0.01%	<0.01%
Paracoccus alkenifer	65735	<0.01%	<0.01%
Pantoea stewartii	66269	<0.01%	<0.01%
Streptomyces verne	66432	<0.01%	<0.01%
Facklamia sp. 164-92	66832	<0.01%	<0.01%
Streptomyces flavotricini	66888	<0.01%	<0.01%
Legionella waltersii	66969	<0.01%	<0.01%
Streptomyces polychromogenes	67342	<0.01%	<0.01%
Treponema sp. II:10:D12	67483	<0.01%	<0.01%
Treponema sp. II:11:U61	67486	<0.01%	<0.01%
Microbacterium keratanolyticum	67574	<0.01%	<0.01%
Rhizobium huautlense	67774	<0.01%	<0.01%
Citrobacter farmeri	67824	<0.01%	<0.01%
Citrobacter werkmanii	67827	<0.01%	<0.01%
Citrobacter gillenii	67828	<0.01%	<0.01%
Citrobacter murliniae	67829	<0.01%	<0.01%
Streptomyces capoamus	68183	<0.01%	<0.01%
Streptomyces colombiensis	68190	<0.01%	<0.01%
Streptomyces lazureus	68227	<0.01%	<0.01%
Erwinia aphidicola	68334	<0.01%	<0.01%
Streptococcus peroris	68891	<0.01%	<0.01%
Streptococcus infantis	68892	<0.01%	<0.01%
Cupriavidus basilensis	68895	<0.01%	<0.01%
Aquamicrobium defluvii	69279	<0.01%	<0.01%
Oxalicibacterium solurbis	69280	<0.01%	<0.01%
Pantoea sp.	69393	<0.01%	<0.01%
Caulobacter henricii	69395	<0.01%	<0.01%
Caulobacter sp. FWC2	69664	<0.01%	<0.01%
Brevundimonas halotolerans	69670	<0.01%	<0.01%
Treponema vincentii	69710	<0.01%	<0.01%
Selenomonas sputigena	69823	<0.01%	<0.01%
Mycobacterium anthracenicum	69970	<0.01%	<0.01%
Mesorhizobium amorphae	71433	<0.01%	<0.01%
Kocuria palustris	71999	<0.01%	<0.01%
Kocuria rhizophila	72000	<0.01%	<0.01%
Achromobacter piechaudii	72556	<0.01%	<0.01%
Achromobacter ruhlandii	72557	<0.01%	<0.01%
Dechloromonas agitata	73030	<0.01%	<0.01%
Brevundimonas subvibrioides	74313	<0.01%	<0.01%
Brevundimonas sp. MCS17	74327	<0.01%	<0.01%
Brevundimonas sp. V4.BO.07	74328	<0.01%	<0.01%
Collinsella aerofaciens	74426	<0.01%	<0.01%
Pseudomonas balearica	74829	<0.01%	<0.01%
Pseudomonas mandelii	75612	<0.01%	<0.01%
Duganella zoogloeoides	75659	<0.01%	<0.01%
Mannheimia haemolytica	75985	<0.01%	<0.01%
Prevotella tannerae	76122	<0.01%	<0.01%
Prevotella enoeca	76123	<0.01%	<0.01%
Treponema sp. I:Q:AT20	76133	<0.01%	<0.01%
Pseudomonas rhodesiae	76760	<0.01%	<0.01%
Solibacillus silvestris	76853	<0.01%	<0.01%
Streptococcus constellatus	76860	<0.01%	<0.01%
Pseudomonas sp. PH1	76868	<0.01%	<0.01%
Microbacterium kitamiense	76884	<0.01%	<0.01%
Asticcacaulis biprosthecium	76891	<0.01%	<0.01%
uncultured Duganella clone CTHB-18	77124	<0.01%	<0.01%
Bacillus sp. 115898	77779	<0.01%	<0.01%
Fusobacterium naviforme	77917	<0.01%	<0.01%
Bifidobacterium merycicum	78345	<0.01%	<0.01%
Pseudomonas migulae	78543	<0.01%	<0.01%
Pseudomonas gessardii	78544	<0.01%	<0.01%
Asticcacaulis excentricus	78587	<0.01%	<0.01%
Halomonas sp. NIBH P1H14	78888	<0.01%	<0.01%
uncultured bacterium SJA-53	78947	<0.01%	<0.01%
uncultured bacterium SJA-67	78954	<0.01%	<0.01%
uncultured bacterium SJA-129	78971	<0.01%	<0.01%
Tissierella creatinophila	79681	<0.01%	<0.01%
Burkholderia sp. JB1	80621	<0.01%	<0.01%
Herbaspirillum rubrisubalbicans	80842	<0.01%	<0.01%
Acidovorax avenae	80867	<0.01%	<0.01%
Acidovorax sp. 7078	80873	<0.01%	<0.01%
Acidovorax temperans	80878	<0.01%	<0.01%
Curvibacter delicatus	80879	<0.01%	<0.01%
Simplicispira metamorpha	80881	<0.01%	<0.01%
Simplicispira psychrophila	80882	<0.01%	<0.01%
Giesbergeria sinuosa	80883	<0.01%	<0.01%
Paracoccus sp. MBIC3024	81396	<0.01%	<0.01%
Paracoccus sp. N81106	81397	<0.01%	<0.01%
Rhodoferax antarcticus	81479	<0.01%	<0.01%
Arthrobacter sp. H-I-2	82458	<0.01%	<0.01%
Arthrobacter sp. O-IIA-1	82459	<0.01%	<0.01%
Cupriavidus gilardii	82541	<0.01%	<0.01%
Methylobacterium chloromethanicum	82543	<0.01%	<0.01%
Cupriavidus pauculus	82633	<0.01%	<0.01%
Desemzia incerta	82801	<0.01%	<0.01%
Buttiauxella agrestis	82977	<0.01%	<0.01%
Buttiauxella izardii	82991	<0.01%	<0.01%
Buttiauxella noackiae	82992	<0.01%	<0.01%
Serratia grimesii	82995	<0.01%	<0.01%
Serratia plymuthica	82996	<0.01%	<0.01%
Aminobacter aminovorans	83263	<0.01%	<0.01%
Rhodobacter sp. TCRI 5	83293	<0.01%	<0.01%
Parachlamydia acanthamoebae	83552	<0.01%	<0.01%
Stenotrophomonas nitritireducens	83617	<0.01%	<0.01%
Leclercia adecarboxylata	83655	<0.01%	<0.01%
Arthrobacter davidanieli	83776	<0.01%	<0.01%
Slackia exigua	84109	<0.01%	<0.01%
uncultured Eubacterium PUS9.170	84373	<0.01%	<0.01%
Gordonia polyisoprenivorans	84595	<0.01%	<0.01%
Agrococcus citreus	84643	<0.01%	<0.01%
Arthrobacter chlorophenolicus	85085	<0.01%	<0.01%
Rothia sp. CCUG 25688	85338	<0.01%	<0.01%
Mannheimia varigena	85404	<0.01%	<0.01%
Mannheimia sp. R19.2	85408	<0.01%	<0.01%
Mannheimia sp. HPA121	85410	<0.01%	<0.01%
Malikia spinosa	86180	<0.01%	<0.01%
Mogibacterium pumilum	86332	<0.01%	<0.01%
Bacillus weihenstephanensis	86662	<0.01%	<0.01%
Bacillus flexus	86664	<0.01%	<0.01%
Bacillus niacini	86668	<0.01%	<0.01%
Acidovorax defluvii	86669	<0.01%	<0.01%
Acidovorax sp. BSB421	86670	<0.01%	<0.01%
Pseudomonas cannabina	86840	<0.01%	<0.01%
Zymophilus paucivorans	86958	<0.01%	<0.01%
uncultured Corynebacterium sp. MTcory1P	88609	<0.01%	<0.01%
uncultured Corynebacterium sp. MTcory2P	88610	<0.01%	<0.01%
uncultured Corynebacterium sp. MTcory3P	88611	<0.01%	<0.01%
uncultured Corynebacterium sp. MTcory5K	88612	<0.01%	<0.01%
uncultured Corynebacterium sp. MTcory13R	88614	<0.01%	<0.01%
uncultured Corynebacterium sp. MTcory14R	88615	<0.01%	<0.01%
uncultured Corynebacterium sp. MTcory17R	88617	<0.01%	<0.01%
uncultured Corynebacterium sp. MTcory11W	88620	<0.01%	<0.01%
uncultured Corynebacterium sp. MTcory19R	88622	<0.01%	<0.01%
Caulobacter segnis	88688	<0.01%	<0.01%
Gordonia amicalis	89053	<0.01%	<0.01%
Aquamicrobium lusatiense	89772	<0.01%	<0.01%
Moraxella caprae	90240	<0.01%	<0.01%
Paracoccus sp. MBIC4019	90744	<0.01%	<0.01%
Paracoccus sp. MBIC4036	90746	<0.01%	<0.01%
Caulobacter sp. CB296	90750	<0.01%	<0.01%
Caulobacter sp. WCP2020S	90903	<0.01%	<0.01%
Delftia sp. EK3	91466	<0.01%	<0.01%
Pantoea endophytica	92488	<0.01%	<0.01%
Herbaspirillum frisingense	92645	<0.01%	<0.01%
Azospirillum doebereinerae	92933	<0.01%	<0.01%
Marinomonas protea	92949	<0.01%	<0.01%
Pandoraea apista	93218	<0.01%	<0.01%
Pandoraea norimbergensis	93219	<0.01%	<0.01%
Pandoraea pnomenusa	93220	<0.01%	<0.01%
Pandoraea pulmonicola	93221	<0.01%	<0.01%
Pandoraea sputorum	93222	<0.01%	<0.01%
Pseudaminobacter salicylatoxidans	93369	<0.01%	<0.01%
Cardiobacterium sp. A	93719	<0.01%	<0.01%
Dyadobacter fermentans	94254	<0.01%	<0.01%
Ochrobactrum grignonense	94627	<0.01%	<0.01%
Pseudomonas multiresinivorans	95301	<0.01%	<0.01%
Methylobacterium sp. P1	96013	<0.01%	<0.01%
Lactobacillus hamsteri	96565	<0.01%	<0.01%
Bacteroides sp. ASF519	97140	<0.01%	<0.01%
Lactobacillus mucosae	97478	<0.01%	<0.01%
Brevundimonas sp. LMG 9564	98512	<0.01%	<0.01%
Brevundimonas sp. V4.BO.05	98544	<0.01%	<0.01%
Pseudomonas cf. synxantha V4.BP.03	98565	<0.01%	<0.01%
Halomonas sp. V4.MS.05	98570	<0.01%	<0.01%
Mycobacterium septicum	98668	<0.01%	<0.01%
Arthrobacter luteolus	98672	<0.01%	<0.01%
Bdellovibrio sp. SRP1	99895	<0.01%	<0.01%
Actinomyces cf. urogenitalis M560/98/1	99918	<0.01%	<0.01%
Ochrobactrum sp. 'Relman 1999'	100180	<0.01%	<0.01%
Dechlorosoma sp. SDGM	100758	<0.01%	<0.01%
Dechlorosoma sp. Iso1	100759	<0.01%	<0.01%
Dechlorosoma sp. Iso2	100760	<0.01%	<0.01%
Dechloromonas sp. CL	100763	<0.01%	<0.01%
Dechloromonas sp. NM	100764	<0.01%	<0.01%
Magnetospirillum sp. WD	100868	<0.01%	<0.01%
Klebsiella sp. Cd-1	101654	<0.01%	<0.01%
Streptococcus infantarius	102684	<0.01%	<0.01%
Proteus penneri	102862	<0.01%	<0.01%
Pseudonocardia spinosispora	103441	<0.01%	<0.01%
Kluyvera sp. IAL9555/98	103471	<0.01%	<0.01%
Kluyvera sp. IAL9558/98	103473	<0.01%	<0.01%
Actinomyces urogenitalis	103621	<0.01%	<0.01%
Janibacter terrae	103817	<0.01%	<0.01%
Pseudomonas frederiksbergensis	104087	<0.01%	<0.01%
uncultured Bartonella sp.	104108	<0.01%	<0.01%
Lactobacillus frumenti	104955	<0.01%	<0.01%
Ralstonia mannitolilytica	105219	<0.01%	<0.01%
Treponema sp. 5:C:AT040	105291	<0.01%	<0.01%
Tsukamurella sunchonensis	105579	<0.01%	<0.01%
Pedobacter sp. KP-2	106111	<0.01%	<0.01%
Lactobacillus sp. G24	106577	<0.01%	<0.01%
Cupriavidus necator	106590	<0.01%	<0.01%
Pseudomonas sp. B5	106793	<0.01%	<0.01%
Desulfovibrio sp. Mlhm	107193	<0.01%	<0.01%
Methylobacterium fujisawaense	107400	<0.01%	<0.01%
Bacteroides sp. CIP103040	107580	<0.01%	<0.01%
Comamonas nitrativorans	108437	<0.01%	<0.01%
Leptotrichia trevisanii	109328	<0.01%	<0.01%
Nocardioides pyridinolyticus	109465	<0.01%	<0.01%
Pseudomonas sp. 'FSL R1-057'	110263	<0.01%	<0.01%
Pseudomonas sp. AT2	110317	<0.01%	<0.01%
Sinorhizobium medicae	110321	<0.01%	<0.01%
Arthrobacter sp. 'SMCC ZAT014'	110649	<0.01%	<0.01%
Erythrobacter sp. AS-45	113022	<0.01%	<0.01%
Streptococcus australis	113107	<0.01%	<0.01%
uncultured Micrococcus sp.	114051	<0.01%	<0.01%
uncultured Pseudoalteromonas sp.	114053	<0.01%	<0.01%
uncultured Vibrio sp.	114054	<0.01%	<0.01%
Chryseobacterium sp. FR2	114100	<0.01%	<0.01%
Mogibacterium diversum	114527	<0.01%	<0.01%
Mogibacterium neglectum	114528	<0.01%	<0.01%
uncultured bacterium O18E12	114568	<0.01%	<0.01%
Alkaliphilus transvaalensis	114628	<0.01%	<0.01%
Actinomyces lingnae	114702	<0.01%	<0.01%
uncultured Verrucomicrobium sp.	114704	<0.01%	<0.01%
uncultured Azospirillum sp.	114712	<0.01%	<0.01%
uncultured Roseobacter sp.	114847	<0.01%	<0.01%
Sporosarcina aquimarina	114975	<0.01%	<0.01%
Flavobacterium sp. 90d	115375	<0.01%	<0.01%
Halomonas axialensis	115555	<0.01%	<0.01%
Halomonas sp. Sbplume1.1840c	115557	<0.01%	<0.01%
Halomonas sp. Ssw2.1856c	115558	<0.01%	<0.01%
Corynebacterium sp. 47081	115993	<0.01%	<0.01%
Corynebacterium sp. 96447	116007	<0.01%	<0.01%
Clostridium sp. 75064	116026	<0.01%	<0.01%
Lactobacillus psittaci	116089	<0.01%	<0.01%
Geodermatophilus sp. IM-1092	116267	<0.01%	<0.01%
Tsukamurella sp. IM-7430	116528	<0.01%	<0.01%
Variovorax sp. ANRB-Zg	118059	<0.01%	<0.01%
Acidovorax sp. UFZ-B517	118314	<0.01%	<0.01%
Streptococcus sp. PSH2	118670	<0.01%	<0.01%
Variovorax sp. P16G917	118949	<0.01%	<0.01%
Ralstonia sp. PHS1	119276	<0.01%	<0.01%
Salana multivorans	120377	<0.01%	<0.01%
Brucella pinnipedialis	120576	<0.01%	<0.01%
Cytophaga sp. D2	120765	<0.01%	<0.01%
Rhodanobacter sp. D47	120777	<0.01%	<0.01%
Stenotrophomonas sp. C19	120781	<0.01%	<0.01%
Variovorax sp. D63	120782	<0.01%	<0.01%
Arthrobacter methylotrophus	121291	<0.01%	<0.01%
Arthrobacter sulfonivorans	121292	<0.01%	<0.01%
Sphingobium xenophagum	121428	<0.01%	<0.01%
Acidovorax wohlfahrtii	121873	<0.01%	<0.01%
Arthrobacter keyseri	122866	<0.01%	<0.01%
Okibacterium fritillariae	123320	<0.01%	<0.01%
Acidovorax sp. 1916	123652	<0.01%	<0.01%
Mannheimia sp. MCCM 00145	123817	<0.01%	<0.01%
Pasteurella sp. MCCM 00235	123827	<0.01%	<0.01%
Bordetella trematum	123899	<0.01%	<0.01%
Microbacterium phyllosphaerae	124798	<0.01%	<0.01%
Methylobacterium sp. HO6	124879	<0.01%	<0.01%
Methylobacterium sp. NI2	124890	<0.01%	<0.01%
Methylobacterium sp. NP19	124898	<0.01%	<0.01%
Methylobacterium sp. YU9	124914	<0.01%	<0.01%
Methylobacterium sp. YU11	124915	<0.01%	<0.01%
Cytophaga sp. P1	125883	<0.01%	<0.01%
Ochrobactrum sp. 3CB4	126140	<0.01%	<0.01%
Paracoccus sp. 4FB8	126145	<0.01%	<0.01%
Mesorhizobium sp. 4FB11	126151	<0.01%	<0.01%
Bacillus psychrotolerans	126156	<0.01%	<0.01%
Klebsiella sp. KG1	126342	<0.01%	<0.01%
Cellvibrio gandavensis	126348	<0.01%	<0.01%
Cellvibrio fibrivorans	126350	<0.01%	<0.01%
Providencia alcalifaciens	126385	<0.01%	<0.01%
Bosea minatitlanensis	128782	<0.01%	<0.01%
Desulfovibrio oryzae	128787	<0.01%	<0.01%
Pseudomonas brenneri	129817	<0.01%	<0.01%
Pseudomonas sp. FAIR/BE/F/GH94	130489	<0.01%	<0.01%
Corynebacterium sp. IC10	130719	<0.01%	<0.01%
Lysobacter sp. IB-9374	131311	<0.01%	<0.01%
Desulfomicrobium orale	132132	<0.01%	<0.01%
Pseudomonas kilonensis	132476	<0.01%	<0.01%
Bdellovibrio sp. W	133189	<0.01%	<0.01%
Curtobacterium sp. IFO 12674T	133417	<0.01%	<0.01%
Citrobacter youngae	133448	<0.01%	<0.01%
Halomonas sp. EF43	133486	<0.01%	<0.01%
Corynebacterium freneyi	134034	<0.01%	<0.01%
Campylobacter sp. oral clone BB120	134210	<0.01%	<0.01%
Capnocytophaga sp. oral strain A47ROY	134211	<0.01%	<0.01%
Capnocytophaga sp. oral clone BM058	134217	<0.01%	<0.01%
Haemophilus sp. oral clone BJ021	134230	<0.01%	<0.01%
Lautropia sp. oral clone AP009	134235	<0.01%	<0.01%
Neisseria sp. oral clone AP015	134238	<0.01%	<0.01%
Neisseria sp. oral clone AP060	134239	<0.01%	<0.01%
Neisseria sp. oral clone AP067	134240	<0.01%	<0.01%
Neisseria sp. oral clone AP085	134241	<0.01%	<0.01%
Neisseria sp. oral clone AP132	134242	<0.01%	<0.01%
Porphyromonas sp. oral clone BB134	134247	<0.01%	<0.01%
Prevotella sp. oral clone AA020	134250	<0.01%	<0.01%
Prevotella sp. oral clone F045	134260	<0.01%	<0.01%
Prevotella sp. B31FD	134261	<0.01%	<0.01%
Streptococcus sp. oral clone AA007	134263	<0.01%	<0.01%
Streptococcus sp. oral clone BW009	134265	<0.01%	<0.01%
Streptococcus sp. oral strain 7A	134267	<0.01%	<0.01%
Burkholderia fungorum	134537	<0.01%	<0.01%
Mycobacterium goodii	134601	<0.01%	<0.01%
Ureaplasma parvum	134821	<0.01%	<0.01%
Actinomyces sp. oral strain C29KA	135020	<0.01%	<0.01%
Corynebacterium sp. oral clone AK153	135030	<0.01%	<0.01%
Dialister sp. GBA27	135033	<0.01%	<0.01%
Eubacterium cf. saburreum oral strain C27KA	135038	<0.01%	<0.01%
Eubacterium sp. oral strain A35MT	135040	<0.01%	<0.01%
Eubacterium sp. oral clone CK047	135042	<0.01%	<0.01%
Leptotrichia sp. oral isolate A39FD	135052	<0.01%	<0.01%
Fusobacterium sp. oral clone AJ050	135053	<0.01%	<0.01%
Fusobacterium sp. oral clone CY024	135054	<0.01%	<0.01%
Fusobacterium sp. oral clone R002	135057	<0.01%	<0.01%
Leptotrichia sp. oral clone F138	135060	<0.01%	<0.01%
Leptotrichia sp. oral strain FAC5	135061	<0.01%	<0.01%
Microbacterium sp. oral strain C24KA	135069	<0.01%	<0.01%
Peptostreptococcus sp. oral clone AJ062	135074	<0.01%	<0.01%
Peptostreptococcus sp. oral clone CK035	135075	<0.01%	<0.01%
Selenomonas noxia	135083	<0.01%	<0.01%
Pseudomonas sp. CA10	135214	<0.01%	<0.01%
Bacillus endophyticus	135735	<0.01%	<0.01%
Actinoplanes nipponensis	135950	<0.01%	<0.01%
Rhizobium sp. TCK	136098	<0.01%	<0.01%
Knoellia sinensis	136100	<0.01%	<0.01%
Pseudomonas cf. monteilii	136409	<0.01%	<0.01%
Kytococcus schroeteri	138300	<0.01%	<0.01%
Porphyromonas sp. oral clone EP003	139027	<0.01%	<0.01%
Leptotrichia sp. oral clone BU064	139042	<0.01%	<0.01%
Bacteroides cf. forsythus oral clone BU063	139044	<0.01%	<0.01%
Isoptericola variabilis	139208	<0.01%	<0.01%
Bergeyella sp. oral clone AK152	139216	<0.01%	<0.01%
Ochrobactrum sp. B33d	141254	<0.01%	<0.01%
Aneurinibacillus thermoaerophilus	143495	<0.01%	<0.01%
Variovorax sp. HAB-27	143808	<0.01%	<0.01%
Leifsonia aquatica	144185	<0.01%	<0.01%
Methylobacterium suomiense	144191	<0.01%	<0.01%
Sinorhizobium sp. DY11	144720	<0.01%	<0.01%
Pseudomonas sp. IrT-R9M1-191	146489	<0.01%	<0.01%
Halomonas alimentaria	147248	<0.01%	<0.01%
Agrobacterium albertimagni	147266	<0.01%	<0.01%
Paracoccus yeei	147645	<0.01%	<0.01%
Pseudomonas sp. NZ006	148741	<0.01%	<0.01%
Pseudomonas sp. NZ017	148746	<0.01%	<0.01%
Pseudomonas sp. NZ031	148748	<0.01%	<0.01%
Pseudomonas sp. NZ039	148749	<0.01%	<0.01%
Pseudomonas sp. NZ062	148755	<0.01%	<0.01%
Pseudomonas sp. NZ108	148765	<0.01%	<0.01%
Pseudomonas sp. NZ113	148768	<0.01%	<0.01%
Pseudomonas sp. NZ122	148769	<0.01%	<0.01%
Streptococcus urinalis	149016	<0.01%	<0.01%
Leifsonia naganoensis	150025	<0.01%	<0.01%
Leifsonia shinshuensis	150026	<0.01%	<0.01%
Streptococcus lutetiensis	150055	<0.01%	<0.01%
Afipia sp. LMG 19832	150117	<0.01%	<0.01%
Agreia pratensis	150121	<0.01%	<0.01%
Anoxybacillus pushchinoensis	150248	<0.01%	<0.01%
Shewanella sp. A6.mk	150344	<0.01%	<0.01%
Bosea vestrisii	151416	<0.01%	<0.01%
Bosea massiliensis	151419	<0.01%	<0.01%
Bosea eneae	151454	<0.01%	<0.01%
Xenophilus azovorans	151755	<0.01%	<0.01%
Cupriavidus campinensis	151783	<0.01%	<0.01%
Pedobacter africanus	151894	<0.01%	<0.01%
Halomonas nitritophilus	152271	<0.01%	<0.01%
uncultured Xanthomonas sp.	152831	<0.01%	<0.01%
Promicromonospora sp. IFO 16225	153495	<0.01%	<0.01%
uncultured Methylobacter sp.	153499	<0.01%	<0.01%
Microbacterium aerolatum	153731	<0.01%	<0.01%
Turicibacter sanguinis	154288	<0.01%	<0.01%
Pandoraea sp. G3308	154985	<0.01%	<0.01%
Pandoraea sp. G8107	155007	<0.01%	<0.01%
uncultured Nitrosomonas sp.	156424	<0.01%	<0.01%
Nocardioides sp. 4P1-A	156523	<0.01%	<0.01%
Microbacterium sp. absalar	156975	<0.01%	<0.01%
Corynebacterium imitans	156978	<0.01%	<0.01%
Pseudomonas sp. cb3	157177	<0.01%	<0.01%
uncultured Agrobacterium sp.	157277	<0.01%	<0.01%
Bacillus sp. AH 526	157348	<0.01%	<0.01%
Leptotrichia wadei	157687	<0.01%	<0.01%
Leptotrichia hofstadii	157688	<0.01%	<0.01%
Leptotrichia shahii	157691	<0.01%	<0.01%
Leptotrichia goodfellowii	157692	<0.01%	<0.01%
Sinorhizobium sp. 9702-M4	158194	<0.01%	<0.01%
Pseudomonas sp. SMCC B0333	158473	<0.01%	<0.01%
Novosphingobium resinovorum	158500	<0.01%	<0.01%
Pseudomonas graminis	158627	<0.01%	<0.01%
uncultured Flexibacter sp.	158757	<0.01%	<0.01%
uncultured Thermomicrobium sp.	158795	<0.01%	<0.01%
Providencia rustigianii	158850	<0.01%	<0.01%
Trabulsiella guamensis	158852	<0.01%	<0.01%
Yokenella regensburgei	158877	<0.01%	<0.01%
Arthrobacter scleromae	158897	<0.01%	<0.01%
Dechloromonas sp. JJ	159088	<0.01%	<0.01%
uncultured Kingella sp.	159270	<0.01%	<0.01%
Cellulomonas sp. MN 60.3	159399	<0.01%	<0.01%
Burkholderia sp. MN 182.2	159400	<0.01%	<0.01%
Brevibacillus sp. MN 47.2a	159401	<0.01%	<0.01%
Variovorax sp. MN 36.2	159465	<0.01%	<0.01%
Paracoccus sp. T231	160397	<0.01%	<0.01%
Pseudomonas sp. HR 13	160634	<0.01%	<0.01%
Comamonas koreensis	160825	<0.01%	<0.01%
uncultured Thauera sp.	161489	<0.01%	<0.01%
Corynebacterium kroppenstedtii	161879	<0.01%	<0.01%
Corynebacterium lipophiloflavum	161889	<0.01%	<0.01%
Corynebacterium singulare	161899	<0.01%	<0.01%
Bacillus aestuarii	161919	<0.01%	<0.01%
uncultured Treponema sp.	162155	<0.01%	<0.01%
Dechlorosoma sp. PDX	162175	<0.01%	<0.01%
Dechlorosoma sp. KJ	162176	<0.01%	<0.01%
Phenylobacterium mobile	162292	<0.01%	<0.01%
Arthrobacter creatinolyticus	162496	<0.01%	<0.01%
Corynebacterium appendicis	163202	<0.01%	<0.01%
Selenomonas sp. oral clone EQ054	163508	<0.01%	<0.01%
Peptostreptococcus sp. oral clone FG014	163532	<0.01%	<0.01%
Catonella sp. oral clone EZ006	163544	<0.01%	<0.01%
Catonella sp. oral clone BR063	163545	<0.01%	<0.01%
Eubacterium sp. oral clone BU014	163547	<0.01%	<0.01%
Eubacterium sp. oral clone BE088	163548	<0.01%	<0.01%
Eubacterium sp. oral clone EI074	163552	<0.01%	<0.01%
Flavobacterium-like sp. oral clone AY017	163553	<0.01%	<0.01%
Flavobacterium-like sp. oral clone AZ123	163555	<0.01%	<0.01%
Prevotella sp. oral clone BE073	163558	<0.01%	<0.01%
Porphyromonas sp. oral clone BR037	163562	<0.01%	<0.01%
Porphyromonas sp. oral clone BS077	163564	<0.01%	<0.01%
Streptococcus sp. oral clone EK048	163567	<0.01%	<0.01%
Streptococcus sp. oral clone BE024	163569	<0.01%	<0.01%
Capnocytophaga sp. oral clone BU084	163571	<0.01%	<0.01%
Peptostreptococcus sp. oral clone BS044	163574	<0.01%	<0.01%
Bacteroides sp. oral clone BU045	163579	<0.01%	<0.01%
Leptotrichia sp. oral clone DR011	163581	<0.01%	<0.01%
Actinomyces sp. oral clone CT068	163585	<0.01%	<0.01%
Actinomyces sp. oral strain Hal-1083	163587	<0.01%	<0.01%
Actinomyces sp. oral clone DR002	163588	<0.01%	<0.01%
Eubacterium sp. oral clone DN050	163589	<0.01%	<0.01%
Prevotella sp. oral clone DO033	163594	<0.01%	<0.01%
Prevotella sp. oral clone DO022	163597	<0.01%	<0.01%
Streptococcus sp. oral strain H3-M2	163598	<0.01%	<0.01%
Streptococcus sp. oral strain T1-E5	163599	<0.01%	<0.01%
Streptococcus sp. oral strain T4-E3	163600	<0.01%	<0.01%
Dysgonomonas mossii	163665	<0.01%	<0.01%
Clostridium sp. AB&J	164046	<0.01%	<0.01%
Corynebacterium sp. 'Triatoma infestans'	164349	<0.01%	<0.01%
Candidatus Wolinella africanus	164449	<0.01%	<0.01%
Diaphorobacter nitroreducens	164759	<0.01%	<0.01%
Prevotella copri	165179	<0.01%	<0.01%
uncultured Ruminococcus sp.	165186	<0.01%	<0.01%
uncultured Pediococcus sp.	165192	<0.01%	<0.01%
uncultured Arcobacter sp.	165434	<0.01%	<0.01%
Roseburia intestinalis	166486	<0.01%	<0.01%
Porphyromonas sp. oral clone AW032	166578	<0.01%	<0.01%
Kaistia adipata	166954	<0.01%	<0.01%
Brevibacterium sp. BN53-1	167452	<0.01%	<0.01%
Propionivibrio limicola	167645	<0.01%	<0.01%
Paenibacillus sp. C15	167649	<0.01%	<0.01%
Paenibacillus sp. SB45-2B	167650	<0.01%	<0.01%
uncultured Desulfovibrio sp.	167968	<0.01%	<0.01%
Streptococcus sp. 4093B	168463	<0.01%	<0.01%
Streptococcus sp. 2056B	168464	<0.01%	<0.01%
Streptococcus sp. 3097C	168465	<0.01%	<0.01%
Streptococcus sp. 3170A	168466	<0.01%	<0.01%
Pseudomonas costantinii	168469	<0.01%	<0.01%
Microbacterium sp. ASD	168687	<0.01%	<0.01%
Novosphingobium tardaugens	169176	<0.01%	<0.01%
Corynebacterium aurimucosum	169292	<0.01%	<0.01%
Ochrobactrum sp. LMG 20570	169432	<0.01%	<0.01%
Clostridium sp. 14774	169437	<0.01%	<0.01%
Rothia amarae	169480	<0.01%	<0.01%
Terrabacter sp. YK1	169537	<0.01%	<0.01%
Terrabacter sp. YK8	169540	<0.01%	<0.01%
Terrabacter sp. YK10	169541	<0.01%	<0.01%
Terrabacter sp. YK21	169546	<0.01%	<0.01%
Terrabacter sp. YK4	169547	<0.01%	<0.01%
Terrabacter sp. YK6	169548	<0.01%	<0.01%
uncultured Hymenobacter sp.	170016	<0.01%	<0.01%
Staphylococcus pettenkoferi	170573	<0.01%	<0.01%
Pseudomonas sp. PCP2	170943	<0.01%	<0.01%
Brevibacterium paucivorans	170994	<0.01%	<0.01%
Paenibacillus sp. DSM 34	171403	<0.01%	<0.01%
Arthrobacter russicus	172040	<0.01%	<0.01%
Rothia aeria	172042	<0.01%	<0.01%
Streptococcus sp. VA1051	172565	<0.01%	<0.01%
Brachybacterium sacelli	173364	<0.01%	<0.01%
Delftia sp. AN3	173681	<0.01%	<0.01%
Bacillus sp. YSS/2001-3	174152	<0.01%	<0.01%
uncultured Streptomyces sp.	174707	<0.01%	<0.01%
uncultured Helicobacter sp.	175537	<0.01%	<0.01%
Gordonia paraffinivorans	175628	<0.01%	<0.01%
Streptococcus sp. oral clone DN025	175633	<0.01%	<0.01%
Streptococcus sp. oral clone FN042	175635	<0.01%	<0.01%
Streptococcus sp. oral clone FN051	175636	<0.01%	<0.01%
Streptococcus sp. oral clone FO042	175637	<0.01%	<0.01%
Streptococcus sp. oral clone FP064	175639	<0.01%	<0.01%
Prevotella sp. oral clone FM005	175645	<0.01%	<0.01%
Streptococcus sinensis	176090	<0.01%	<0.01%
uncultured Methanobacterium sp.	176306	<0.01%	<0.01%
Streptococcus sp. CR-314S	176684	<0.01%	<0.01%
Shuttleworthia satelles	177972	<0.01%	<0.01%
Pseudomonas sp. PILH1	177986	<0.01%	<0.01%
Facklamia hominis	178214	<0.01%	<0.01%
Veillonella sp. ADV 360.00	178336	<0.01%	<0.01%
Actinomyces hongkongensis	178339	<0.01%	<0.01%
Flavobacterium xinjiangense	178356	<0.01%	<0.01%
Microbacterium ulmi	179095	<0.01%	<0.01%
uncultured Planctomyces sp.	179110	<0.01%	<0.01%
uncultured Marinomonas sp.	179111	<0.01%	<0.01%
Oxalicibacterium flavum	179467	<0.01%	<0.01%
Alicycliphilus denitrificans	179636	<0.01%	<0.01%
Halomonas sp. BYS-1	179977	<0.01%	<0.01%
Herbaspirillum autotrophicum	180195	<0.01%	<0.01%
Giesbergeria anulus	180197	<0.01%	<0.01%
Pseudomonas sp. SCD-3a	180422	<0.01%	<0.01%
Pseudomonas sp. SCD-4	180547	<0.01%	<0.01%
Streptomyces sp. P5	181218	<0.01%	<0.01%
Actinomyces cardiffensis	181487	<0.01%	<0.01%
uncultured Frankia sp.	181582	<0.01%	<0.01%
Neisseria sp. CCUG 45853	181655	<0.01%	<0.01%
Aquaspirillum putridiconchylium	181658	<0.01%	<0.01%
Hymenobacter sp. MJ1	182101	<0.01%	<0.01%
Bacillus barbaricus	182136	<0.01%	<0.01%
Flectobacillus speluncae	182267	<0.01%	<0.01%
Aurantimonas coralicida	182270	<0.01%	<0.01%
Comamonas sp. NSP5	182697	<0.01%	<0.01%
Acidovorax sp. 3DHB1	182839	<0.01%	<0.01%
Proteus hauseri	183417	<0.01%	<0.01%
Pseudomonas sp. NZ099	183773	<0.01%	<0.01%
uncultured Leptospirillum sp.	184210	<0.01%	<0.01%
Knoellia subterranea	184882	<0.01%	<0.01%
Citrobacter sp. TSA-1	184912	<0.01%	<0.01%
Corallococcus coralloides	184914	<0.01%	<0.01%
Pantoea sp. P102	185000	<0.01%	<0.01%
Nocardioides sp. JS884	185018	<0.01%	<0.01%
Propionicimonas paludicola	185243	<0.01%	<0.01%
Corynebacterium spheniscorum	185761	<0.01%	<0.01%
Microvirga subterranea	186651	<0.01%	<0.01%
uncultured Geobacter sp.	186741	<0.01%	<0.01%
uncultured Azoarcus sp.	187273	<0.01%	<0.01%
Megasphaera micronuciformis	187326	<0.01%	<0.01%
Acidaminococcus intestini	187327	<0.01%	<0.01%
Acidovorax valerianellae	187868	<0.01%	<0.01%
uncultured Holophaga sp.	188475	<0.01%	<0.01%
Dermacoccus sp. Ellin185	188626	<0.01%	<0.01%
Modestobacter sp. Ellin165	188647	<0.01%	<0.01%
Tetrasphaera sp. Ellin115	188648	<0.01%	<0.01%
Tetrasphaera sp. Ellin140	188649	<0.01%	<0.01%
Tetrasphaera sp. Ellin176	188651	<0.01%	<0.01%
Streptococcus sp. NJ9704	188749	<0.01%	<0.01%
Pedobacter cryoconitis	188932	<0.01%	<0.01%
Brevibacillus sp. R-12868	189301	<0.01%	<0.01%
uncultured Trichococcus sp.	189665	<0.01%	<0.01%
uncultured Brevibacterium sp.	189678	<0.01%	<0.01%
uncultured Cellulomonas sp.	189682	<0.01%	<0.01%
Dialister sp. E2	189712	<0.01%	<0.01%
Peptococcus sp. oral clone MCE10	189719	<0.01%	<0.01%
Peptostreptococcus sp. E3	189720	<0.01%	<0.01%
Prevotella sp. E7	189721	<0.01%	<0.01%
uncultured Thiobacillus sp.	189996	<0.01%	<0.01%
Bacteroides sp. 265d	190002	<0.01%	<0.01%
Sphingobacterium sp. HC-6155	190429	<0.01%	<0.01%
uncultured Olsenella sp.	190764	<0.01%	<0.01%
Dechloromonas sp. JDS5	191136	<0.01%	<0.01%
Dechloromonas sp. JDS6	191137	<0.01%	<0.01%
Brevundimonas sp. dcm7A	191297	<0.01%	<0.01%
Brachybacterium arcticum	191338	<0.01%	<0.01%
uncultured Aquaspirillum sp.	191339	<0.01%	<0.01%
Flavobacterium sp. EP134	191348	<0.01%	<0.01%
Flavobacterium sp. EP251	191363	<0.01%	<0.01%
Pseudomonas salomonii	191391	<0.01%	<0.01%
Conexibacter woesei	191495	<0.01%	<0.01%
Abiotrophia para-adiacens	191553	<0.01%	<0.01%
Flectobacillus sp. EP293	191576	<0.01%	<0.01%
Fluviicola taffensis	191579	<0.01%	<0.01%
Bdellovibrio sp. albina1	191643	<0.01%	<0.01%
Pseudomonas sp. PH-05	191985	<0.01%	<0.01%
Propionibacterium sp. MSP09A	192221	<0.01%	<0.01%
Albidiferax ferrireducens	192843	<0.01%	<0.01%
Acidovorax sp. 'smarlab 133815'	192996	<0.01%	<0.01%
uncultured Rhodococcus sp.	194249	<0.01%	<0.01%
uncultured Hyphomicrobium sp.	194373	<0.01%	<0.01%
Methylobacterium sp. BF1	194434	<0.01%	<0.01%
Methylobacterium sp. PC30.44	194436	<0.01%	<0.01%
Cardiobacterium valvarum	194702	<0.01%	<0.01%
Sinorhizobium americanum	194963	<0.01%	<0.01%
[truncated: 5,119 more rows]
